# Supplementary material for: Rapid construction of a whole-genome transposon insertion collection for Shewanella oneidensis by Knockout Sudoku
Source: Nat Commun. 2016 Nov 10;7:13270. doi: 10.1038/ncomms13270 (PMC5109470; doi:10.1038/ncomms13270)
Supplement: Supplementary Data 2 — Predicted progenitor collection catalogue. [file ncomms13270-s3.xlsx]

## Sheet: Sheet 1
Plate Row	Plate Col.	Plate	Well	Transposon Coordinate(s)	Location Method(s)	Feature(s) Disrupted	Distance(s) from Translation Start(s) (bp)	Fractional Distance(s)	Locus Tag(s)
PR01	PC01	1	A01	2292305	Direct	SO_2180	308	0.36	SO_2180
PR01	PC01	1	A02	606053	Probabilistic	SO_0579	1280	0.71	SO_0579
PR01	PC01	1	A03	3896848, 4890984	Direct, Direct	argE, None	203, NA	0.25, NA	SO_3749, None
PR01	PC01	1	A04
PR01	PC01	1	A05
PR01	PC01	1	A06	4906393	Direct	SO_4704	409	0.52	SO_4704
PR01	PC01	1	A07	570533	Direct	SO_0547	43	0.06	SO_0547
PR01	PC01	1	A08	4243528	Direct	SO_4089	704	0.72	SO_4089
PR01	PC01	1	A09	1935911	Direct	None	NA	NA	None
PR01	PC01	1	A10	2433115	Direct	SO_2323	275	0.14	SO_2323
PR01	PC01	1	A11	1648171	Direct	SO_1571	2622	0.84	SO_1571
PR01	PC01	1	A12	1287619	Direct	SO_1236	961	0.71	SO_1236
PR01	PC01	1	B01	4493618	Direct	hemY	5	0	SO_4316
PR01	PC01	1	B02
PR01	PC01	1	B03	244010, 880052, 3608327, 3652174, 4349756, 4493618, 4706353	Direct, Direct, Direct, Direct, Direct, Direct, Direct	None, attE, recN, None, mxdD, hemY, fdhA	NA, 509, 341, NA,60, 5,720	NA, 0.76, 0.21, NA, 0.17, 0.00, 0.25	None, SO_0857, SO_3462, None, SO_4177, SO_4316, SO_4513
PR01	PC01	1	B04	4091157	Probabilistic	None	NA	NA	None
PR01	PC01	1	B05	3652174	Direct	None	NA	NA	None
PR01	PC01	1	B06
PR01	PC01	1	B07	4349756	Direct	mxdD	60	0.17	SO_4177
PR01	PC01	1	B08	880052	Direct	attE	509	0.76	SO_0857
PR01	PC01	1	B09	1935911, 4706353	Direct, Direct	None, fdhA	NA, 720	NA, 0.25	None, SO_4513
PR01	PC01	1	B10	2433115, 3608327	Direct, Direct	SO_2323, recN	275, 341	0.14, 0.21	SO_2323, SO_3462
PR01	PC01	1	B11	244010	Direct	None	NA	NA	None
PR01	PC01	1	B12	1340157	Direct	None	NA	NA	None
PR01	PC01	1	C01
PR01	PC01	1	C02	2407780	Direct	norM	1001	0.73	SO_2295
PR01	PC01	1	C03	996367, 3642880	Direct, Probabilistic	None, mexF	NA, 232	NA, 0.07	None, SO_3492
PR01	PC01	1	C04	2362656, 4091157	Direct, Probabilistic	sdaA, None	1197, NA	0.87, NA	SO_2248, None
PR01	PC01	1	C05	1279170	Direct	torS	1095	0.36	SO_1230
PR01	PC01	1	C06
PR01	PC01	1	C07
PR01	PC01	1	C08	1978825	Direct	SO_1882	502	0.16	SO_1882
PR01	PC01	1	C09
PR01	PC01	1	C10	791715, 3606585	Direct, Probabilistic	None, lldR	NA, 37	NA, 0.04	None, SO_3460
PR01	PC01	1	C11	383838	Probabilistic	None	NA	NA	None
PR01	PC01	1	C12	41463	Direct	None	NA	NA	None
PR01	PC01	1	D01
PR01	PC01	1	D02	3828101	Direct	hmuD	51	0.06	SO_3675
PR01	PC01	1	D03
PR01	PC01	1	D04	4936272	Probabilistic	add	307	0.31	SO_4731
PR01	PC01	1	D05	84462	Probabilistic	SO_0072	109	0.29	SO_0072
PR01	PC01	1	D06
PR01	PC01	1	D07	2349382	Direct	hrpA	3731	0.96	SO_2229
PR01	PC01	1	D08	212631	Direct	SO_0204	406	0.62	SO_0204
PR01	PC01	1	D09	3027725	Direct	SO_2900	2136	0.9	SO_2900
PR01	PC01	1	D10	3512941	Direct	yceJ	320	0.58	SO_3371
PR01	PC01	1	D11
PR01	PC01	1	D12	2587941	Direct	None	NA	NA	None
PR01	PC01	1	E01	5018290	Direct	None	NA	NA	None
PR01	PC01	1	E02	2661213	Direct	adaA	275	0.77	SO_2532
PR01	PC01	1	E03
PR01	PC01	1	E04	3851471	Direct	SO_3700	1039	0.75	SO_3700
PR01	PC01	1	E05	4605461	Probabilistic	None	NA	NA	None
PR01	PC01	1	E06
PR01	PC01	1	E07	4288091	Probabilistic	SO_4130	374	0.81	SO_4130
PR01	PC01	1	E08	4606388	Direct	SO_4412	238	0.74	SO_4412
PR01	PC01	1	E09	128247, 4290322, 4896865	Direct, Direct, Probabilistic	SO_0118, udp, torF	140, 254, 330	0.16, 0.34, 0.44	SO_0118, SO_4133, SO_4694
PR01	PC01	1	E10	588517	Direct	plsC	146	0.2	SO_0567
PR01	PC01	1	E11
PR01	PC01	1	E12
PR01	PC01	1	F01	739744	Direct	katG	1250	0.56	SO_0725
PR01	PC01	1	F02	367479	Direct	SO_0357	3115	0.95	SO_0357
PR01	PC01	1	F03
PR01	PC01	1	F04
PR01	PC01	1	F05	3383325	Direct	flgH	591	0.88	SO_3243
PR01	PC01	1	F06	437509	Direct	None	NA	NA	None
PR01	PC01	1	F07	2670718	Direct	SO_2539	688	0.35	SO_2539
PR01	PC01	1	F08	3359821	Direct	fliM	644	0.62	SO_3221
PR01	PC01	1	F09	4748518	Direct	SO_4552	567	0.27	SO_4552
PR01	PC01	1	F10
PR01	PC01	1	F11
PR01	PC01	1	F12	3050542	Direct	None	NA	NA	None
PR01	PC01	1	G01
PR01	PC01	1	G02	1788225, 3086893	Direct, Direct	SO_1699, L	1617, 447	0.50, 0.62	SO_1699, SO_2949
PR01	PC01	1	G03	4708265, 5036056	Probabilistic, Direct	fdhA, SO_A0085	2632, 206	0.92, 0.38	SO_4513, SO_A0085
PR01	PC01	1	G04	3681823, 5092640	Direct, Probabilistic	pilX, SO_A0138	329, 357	0.71, 0.14	SO_3526, SO_A0138
PR01	PC01	1	G05
PR01	PC01	1	G06	1840505	Direct	SO_1760	557	0.72	SO_1760
PR01	PC01	1	G07	3776485	Direct	SO_3614	858	0.56	SO_3614
PR01	PC01	1	G08	483089, 5000356	Direct, Probabilistic	SO_0456, SO_A0039	308, 971	0.32, 0.89	SO_0456, SO_A0039
PR01	PC01	1	G09	4311105, 4896865, 5000356	Direct, Probabilistic, Probabilistic	SO_4149, torF, SO_A0039	1494, 330, 971	0.10, 0.44, 0.89	SO_4149, SO_4694, SO_A0039
PR01	PC01	1	G10	755610	Direct	SO_0739	191	0.23	SO_0739
PR01	PC01	1	G11	5020231	Direct	SO_A0061	675	0.98	SO_A0061
PR01	PC01	1	G12
PR01	PC01	1	H01
PR01	PC01	1	H02	4050203	Direct	cpdA	49	0.06	SO_3901
PR01	PC01	1	H03	1703249	Direct	truC	769	0.92	SO_1620
PR01	PC01	1	H04	5063054	Probabilistic	SO_A0110	3158	0.75	SO_A0110
PR01	PC01	1	H05	4605461, 5115541	Probabilistic, Direct	None, None	NA, NA	NA, NA	None, None
PR01	PC01	1	H06	3140470, 3416518	Direct, Direct	pubA, SO_3276	460, 444	0.31, 0.47	SO_3030, SO_3276
PR01	PC01	1	H07	151486, 413116	Direct, Direct	None, frdA	NA, 1735	NA, 0.86	None, SO_0398
PR01	PC01	1	H08	3356872	Direct	fliR	698	0.88	SO_3216
PR01	PC01	1	H09
PR01	PC01	1	H10	2892791	Direct	SO_2768	59	0.03	SO_2768
PR01	PC01	1	H11	3140470, 4277769	Direct, Direct	pubA, maeB	460, 788	0.31, 0.63	SO_3030, SO_4118
PR01	PC01	1	H12	3165771	Direct	SO_3052	436	0.25	SO_3052
PR01	PC02	2	A01
PR01	PC02	2	A02	1163889	Direct	None	NA	NA	None
PR01	PC02	2	A03
PR01	PC02	2	A04
PR01	PC02	2	A05
PR01	PC02	2	A06	3399226	Direct	SO_3262	1418	0.81	SO_3262
PR01	PC02	2	A07	1842570	Direct	satA	304	0.45	SO_1763
PR01	PC02	2	A08
PR01	PC02	2	A09	3745949	Direct	rluD	970	1	SO_3579
PR01	PC02	2	A10	3916116	Direct	None	NA	NA	None
PR01	PC02	2	A11	1981317	Direct	SO_1882	2994	0.97	SO_1882
PR01	PC02	2	A12	3942552	Probabilistic	SO_3791	276	0.23	SO_3791
PR01	PC02	2	B01
PR01	PC02	2	B02	1163889	Probabilistic	None	NA	NA	None
PR01	PC02	2	B03	1395193, 1761618, 2487032, 2622108, 4250821, 4679001	Direct, Direct, Direct, Direct, Direct, Direct	SO_1337, SO_1675, SO_2384, SO_4783, SO_4093, None	39, 308, 970, 243, 1488, NA	0.10, 0.71, 0.87, 0.42, 0.36, NA	SO_1337, SO_1675, SO_2384, SO_4783, SO_4093, None
PR01	PC02	2	B04	2487032	Direct	SO_2384	970	0.87	SO_2384
PR01	PC02	2	B05	4679001	Direct	None	NA	NA	None
PR01	PC02	2	B06	4250821	Direct	SO_4093	1488	0.36	SO_4093
PR01	PC02	2	B07
PR01	PC02	2	B08	2142589	Probabilistic	gloA	20	0.05	SO_2044
PR01	PC02	2	B09	1761618	Direct	SO_1675	308	0.71	SO_1675
PR01	PC02	2	B10	3916116	Direct	None	NA	NA	None
PR01	PC02	2	B11	2622108	Direct	SO_4783	243	0.42	SO_4783
PR01	PC02	2	B12
PR01	PC02	2	C01	3041811	Direct	None	NA	NA	None
PR01	PC02	2	C02
PR01	PC02	2	C03	4809003	Direct	None	NA	NA	None
PR01	PC02	2	C04	1369943	Direct	SO_1314	1133	0.81	SO_1314
PR01	PC02	2	C05	108282	Direct	None	NA	NA	None
PR01	PC02	2	C06	846168	Direct	None	NA	NA	None
PR01	PC02	2	C07	4890985	Direct	None	NA	NA	None
PR01	PC02	2	C08	1973121, 2142589	Direct, Probabilistic	SO_1876, gloA	2044, 20	0.93, 0.05	SO_1876, SO_2044
PR01	PC02	2	C09	465493	Probabilistic	SO_0440	2759	0.86	SO_0440
PR01	PC02	2	C10	731090	Direct	None	NA	NA	None
PR01	PC02	2	C11	946011, 3696997.0	Probabilistic, Direct	yjjX, xfp	93, 491	0.17, 0.21	SO_0917, SO_3542
PR01	PC02	2	C12	1636111	Direct	phoR	854	0.66	SO_1559
PR01	PC02	2	D01
PR01	PC02	2	D02	2756427	Direct	metG	1710	0.84	SO_2619
PR01	PC02	2	D03	417647, 1795598	Direct, Probabilistic	SO_0403, SO_1706	336, 794	0.39, 0.82	SO_0403, SO_1706
PR01	PC02	2	D04
PR01	PC02	2	D05	3448166	Direct	SO_3302	3763	0.97	SO_3302
PR01	PC02	2	D06
PR01	PC02	2	D07	3338544	Direct	SO_3196	95	0.09	SO_3196
PR01	PC02	2	D08	1948594	Direct	SO_1857	1228	0.71	SO_1857
PR01	PC02	2	D09
PR01	PC02	2	D10	4375649	Direct	None	NA	NA	None
PR01	PC02	2	D11	4472229	Direct	None	NA	NA	None
PR01	PC02	2	D12	2935838	Direct	None	NA	NA	None
PR01	PC02	2	E01	4561261	Direct	SO_4365	756	0.85	SO_4365
PR01	PC02	2	E02	4405923	Direct	glpK	1023	0.69	SO_4230
PR01	PC02	2	E03
PR01	PC02	2	E04	61537	Direct	SO_0055	1540	0.9	SO_0055
PR01	PC02	2	E05	2306236	Direct	SO_2193	90	0.13	SO_2193
PR01	PC02	2	E06	813696	Direct	SO_0801	646	0.71	SO_0801
PR01	PC02	2	E07	966582	Direct	nhaD	147	0.1	SO_0935
PR01	PC02	2	E08	94816	Direct	SO_0083	112	0.29	SO_0083
PR01	PC02	2	E09	2396174	Direct	SO_2282	944	0.7	SO_2282
PR01	PC02	2	E10
PR01	PC02	2	E11
PR01	PC02	2	E12	1369349	Direct	anmK	309	0.28	SO_1313
PR01	PC02	2	F01	3812300	Direct	SO_3659	442	0.81	SO_3659
PR01	PC02	2	F02
PR01	PC02	2	F03	3956219, 4789250	Direct, Probabilistic	SO_3801, cusB	624, 948	0.81, 0.64	SO_3801, SO_4597
PR01	PC02	2	F04	3711666	Direct	SO_3553	1246	0.71	SO_3553
PR01	PC02	2	F05	4183433	Direct	SO_4029	1189	0.87	SO_4029
PR01	PC02	2	F06	722715	Probabilistic	None	NA	NA	None
PR01	PC02	2	F07	418348	Direct	SO_0404	145	0.04	SO_0404
PR01	PC02	2	F08
PR01	PC02	2	F09	722715, 870214	Probabilistic, Direct	None, napA	NA, 1295	NA, 0.52	None, SO_0848
PR01	PC02	2	F10	4789250	Probabilistic	cusB	948	0.64	SO_4597
PR01	PC02	2	F11	3140568	Direct	pubA	558	0.37	SO_3030
PR01	PC02	2	F12	744707, 3956219	Direct, Direct	SO_0730, SO_3801	1337, 624	0.64, 0.81	SO_0730, SO_3801
PR01	PC02	2	G01
PR01	PC02	2	G02
PR01	PC02	2	G03	82357	Direct	natA	281	0.38	SO_0070
PR01	PC02	2	G04	2052510	Direct	SO_1949	491	0.13	SO_1949
PR01	PC02	2	G05	292444	Direct	pilQ	877	0.43	SO_0285
PR01	PC02	2	G06	466104, 3361410	Direct, Direct	SO_0440, fliK	2148, 1285	0.67, 0.81	SO_0440, SO_3223
PR01	PC02	2	G07	1188000, 4165288	Direct, Direct	SO_1144, SO_4018	395, 1130	0.36, 0.82	SO_1144, SO_4018
PR01	PC02	2	G08	3662871	Direct	SO_3510	734	0.75	SO_3510
PR01	PC02	2	G09	4948488	Probabilistic	ccoG	973	0.68	SO_4737
PR01	PC02	2	G10	3674777, 5019879	Direct, Direct	fimT, SO_A0061	50, 323	0.10, 0.47	SO_3520, SO_A0061
PR01	PC02	2	G11	4046318	Probabilistic	SO_3898	499	0.42	SO_3898
PR01	PC02	2	G12	4441271	Direct	hsdM	1462	0.91	SO_4265
PR01	PC02	2	H01
PR01	PC02	2	H02	641373	Direct	SO_0615	341	0.3	SO_0615
PR01	PC02	2	H03	654369, 3560569	Probabilistic, Direct	SO_0628, None	901, NA	0.41, NA	SO_0628, None
PR01	PC02	2	H04
PR01	PC02	2	H05
PR01	PC02	2	H06
PR01	PC02	2	H07	4444978	Direct	hsdR	2872	0.81	SO_4267
PR01	PC02	2	H08	4767857	Direct	menD	860	0.5	SO_4573
PR01	PC02	2	H09	3562437, 3596853	Direct, Probabilistic	None, SO_3454	NA, 347	NA, 0.29	None, SO_3454
PR01	PC02	2	H10	572509	Direct	SO_0550	34	0.09	SO_0550
PR01	PC02	2	H11	3064525	Probabilistic	SO_2930	2087	0.77	SO_2930
PR01	PC02	2	H12	2903204	Direct	yceF	231	0.39	SO_2782
PR01	PC03	3	A01	3336511	Direct	SO_3195	794	0.53	SO_3195
PR01	PC03	3	A02	4096200	Probabilistic	mlaD	218	0.46	SO_3952
PR01	PC03	3	A03
PR01	PC03	3	A04	2290897, 2914260, 4205539, 5121686	Probabilistic, Direct, Direct, Probabilistic	None, cdd, slyA, None	NA, 472, 4,NA	NA, 0.53, 0.01, NA	None, SO_2791, SO_4052, None
PR01	PC03	3	A05	4840026	Direct	SO_4812	949	0.52	SO_4812
PR01	PC03	3	A06
PR01	PC03	3	A07	449239	Direct	SO_0427	4410	0.99	SO_0427
PR01	PC03	3	A08	5082404	Probabilistic	None	NA	NA	None
PR01	PC03	3	A09
PR01	PC03	3	A10
PR01	PC03	3	A11	2622465	Direct	None	NA	NA	None
PR01	PC03	3	A12
PR01	PC03	3	B01	5097786	Probabilistic	SO_A0140	1559	0.67	SO_A0140
PR01	PC03	3	B02
PR01	PC03	3	B03	995328, 2205005, 2757375, 4143909	Direct, Direct, Direct, Direct	SO_0959, opgG, SO_2620, None	151, 851, 429, NA	0.10, 0.52, 0.45, NA	SO_0959, SO_2107, SO_2620, None
PR01	PC03	3	B04	4205539	Direct	slyA	4	0.01	SO_4052
PR01	PC03	3	B05
PR01	PC03	3	B06	995328	Direct	SO_0959	151	0.1	SO_0959
PR01	PC03	3	B07	449239	Direct	SO_0427	4410	0.99	SO_0427
PR01	PC03	3	B08	5082404	Probabilistic	None	NA	NA	None
PR01	PC03	3	B09	4143909	Direct	None	NA	NA	None
PR01	PC03	3	B10
PR01	PC03	3	B11	2757375, 3397269	Direct, Probabilistic	SO_2620, SO_3261	429, 333	0.45, 0.38	SO_2620, SO_3261
PR01	PC03	3	B12
PR01	PC03	3	C01	3180523	Direct	purF	1207	0.8	SO_3064
PR01	PC03	3	C02	1271805, 2564151	Direct, Direct	SO_1225, trmK	2246, 593	0.94, 0.79	SO_1225, SO_2449
PR01	PC03	3	C03	609087, 4330952	Direct, Direct	bfd, ttrS	4, 877	0.02, 0.49	SO_0583, SO_4155
PR01	PC03	3	C04	2378133	Direct	None	NA	NA	None
PR01	PC03	3	C05	2692462	Probabilistic	None	NA	NA	None
PR01	PC03	3	C06	1271805	Direct	SO_1225	2246	0.94	SO_1225
PR01	PC03	3	C07	706469	Direct	SO_0688	554	0.31	SO_0688
PR01	PC03	3	C08	1191165, 1689619.0	Direct, Direct	None, SO_1606	NA, 1829	NA, 0.92	None, SO_1606
PR01	PC03	3	C09	2377953	Probabilistic	cysE	713	0.87	SO_2262
PR01	PC03	3	C10	3606585, 4929561	Probabilistic, Probabilistic	lldR, moaA	37, 699	0.04, 0.71	SO_3460, SO_4724
PR01	PC03	3	C11	1785301	Direct	SO_1697	272	0.26	SO_1697
PR01	PC03	3	C12
PR01	PC03	3	D01	584020	Direct	None	NA	NA	None
PR01	PC03	3	D02	2991162, 5004823	Direct, Direct	None, None	NA, NA	NA, NA	None, None
PR01	PC03	3	D03	4678173	Direct	None	NA	NA	None
PR01	PC03	3	D04
PR01	PC03	3	D05	2595474	Direct	SO_2473	424	0.51	SO_2473
PR01	PC03	3	D06	1251212	Direct	truB	82	0.09	SO_1206
PR01	PC03	3	D07	145753, 1251212	Direct, Direct	ftn, truB	41, 82	0.08, 0.09	SO_0139, SO_1206
PR01	PC03	3	D08
PR01	PC03	3	D09	1748454	Direct	None	NA	NA	None
PR01	PC03	3	D10	5004823	Direct	None	NA	NA	None
PR01	PC03	3	D11	1785301	Direct	SO_1697	272	0.26	SO_1697
PR01	PC03	3	D12	918936	Probabilistic	None	NA	NA	None
PR01	PC03	3	E01	2914259	Direct	cdd	471	0.53	SO_2791
PR01	PC03	3	E02	260740, 3816317	Direct, Direct	ccmE, None	286, NA	0.59, NA	SO_0259, None
PR01	PC03	3	E03	1610209	Direct	SO_1535	142	0.36	SO_1535
PR01	PC03	3	E04	4528378	Direct	pgpB	745	0.95	SO_4335
PR01	PC03	3	E05
PR01	PC03	3	E06	1487874, 2063133	Probabilistic, Direct	None, SO_1956	NA, 471	NA, 0.77	None, SO_1956
PR01	PC03	3	E07	2711846, 4843062	Probabilistic, Direct	SO_2584, SO_4647	461, 179	0.66, 0.26	SO_2584, SO_4647
PR01	PC03	3	E08	828249.0, 1689619	Direct, Probabilistic	btuB, SO_1606	1094, 1829	0.56, 0.92	SO_0815, SO_1606
PR01	PC03	3	E09	1409192, 3816317	Direct, Direct	SO_1353, None	435, NA	0.83, NA	SO_1353, None
PR01	PC03	3	E10	4900841, 5118654	Direct, Direct	prlC, SO_A0160	1032, 54	0.51, 0.06	SO_4699, SO_A0160
PR01	PC03	3	E11	3918222	Direct	ygiF	842	0.56	SO_3769
PR01	PC03	3	E12	828249, 3270802	Probabilistic, Direct	btuB, SO_3139	1094, 1788	0.56, 0.58	SO_0815, SO_3139
PR01	PC03	3	F01	364391, 2611501, 5097786	Direct, Direct, Probabilistic	SO_0357, zwf, SO_A0140	27, 1088, 1559	0.01, 0.74, 0.67	SO_0357, SO_2489, SO_A0140
PR01	PC03	3	F02	1543837	Direct	SO_1480	1674	0.94	SO_1480
PR01	PC03	3	F03	103477	Direct	hutI	283	0.23	SO_0095
PR01	PC03	3	F04	2484127	Direct	SO_2380	299	0.15	SO_2380
PR01	PC03	3	F05	1149758	Direct	nqrD	208	0.33	SO_1106
PR01	PC03	3	F06
PR01	PC03	3	F07	2707099	Direct	rnd	714	0.65	SO_2580
PR01	PC03	3	F08	3105439	Direct	SO_4791	36	0.12	SO_4791
PR01	PC03	3	F09	4929562	Direct	moaA	700	0.71	SO_4724
PR01	PC03	3	F10	1532476	Direct	SO_1467	67	0.11	SO_1467
PR01	PC03	3	F11
PR01	PC03	3	F12	2049290	Direct	phoP	503	0.75	SO_1946
PR01	PC03	3	G01	3177107	Probabilistic	topB	745	0.35	SO_3061
PR01	PC03	3	G02	291316, 3177107	Direct, Probabilistic	pilP, topB	286, 745	0.56, 0.35	SO_0284, SO_3061
PR01	PC03	3	G03	4508425	Probabilistic	aggA	1269	0.9	SO_4320
PR01	PC03	3	G04	3177107, 4274394	Probabilistic, Direct	topB, mshI1	745, 555	0.35, 0.63	SO_3061, SO_4115
PR01	PC03	3	G05	3616266	Direct	glyA	1026	0.82	SO_3471
PR01	PC03	3	G06
PR01	PC03	3	G07
PR01	PC03	3	G08	4178061, 5000356	Direct, Probabilistic	SO_4025, SO_A0039	2138, 971	0.37, 0.89	SO_4025, SO_A0039
PR01	PC03	3	G09	1307568, 5000356	Direct, Probabilistic	SO_1258, SO_A0039	123, 971	0.10, 0.89	SO_1258, SO_A0039
PR01	PC03	3	G10
PR01	PC03	3	G11	3559222, 5000356	Direct, Probabilistic	SO_3418, SO_A0039	36, 971	0.10, 0.89	SO_3418, SO_A0039
PR01	PC03	3	G12	572186, 918936.0	Probabilistic, Direct	SO_0550, None	357, NA	0.93, NA	SO_0550, None
PR01	PC03	3	H01
PR01	PC03	3	H02	639015, 806202, 3031908, 3853545	Direct, Probabilistic, Direct, Direct	SO_0614, SO_0793, None, SO_3704	651, 341, NA,4	0.26, 0.67, NA, 0.02	SO_0614, SO_0793, None, SO_3704
PR01	PC03	3	H03	1778253, 3356268, 4711727	Direct, Direct, Direct	ybiT, flhB, SO_4516	1101, 480, 561	0.69, 0.42, 0.27	SO_1690, SO_3215, SO_4516
PR01	PC03	3	H04	749534	Probabilistic	SO_0735	22	0.02	SO_0735
PR01	PC03	3	H05	3853545	Direct	SO_3704	4	0.02	SO_3704
PR01	PC03	3	H06	1777678	Direct	ybiT	526	0.33	SO_1690
PR01	PC03	3	H07	749534, 1778253	Probabilistic, Direct	SO_0735, ybiT	22, 1101	0.02, 0.69	SO_0735, SO_1690
PR01	PC03	3	H08	3604040	Direct	barA	2090	0.74	SO_3457
PR01	PC03	3	H09	806202	Probabilistic	SO_0793	341	0.67	SO_0793
PR01	PC03	3	H10	1510708, 4357294, 5046457	Direct, Direct, Probabilistic	SO_1451, SO_4818, None	176, 106, NA	0.43, 0.24, NA	SO_1451, SO_4818, None
PR01	PC03	3	H11	1679368	Direct	pfaA	6794	0.89	SO_1602
PR01	PC03	3	H12	3031908, 3235286	Direct, Direct	None, sapSH	NA, 1743	NA, 0.72	None, SO_3106
PR01	PC04	4	A01	3740689	Probabilistic	None	NA	NA	None
PR01	PC04	4	A02	659971	Direct	hrpB	1895	0.76	SO_0632
PR01	PC04	4	A03	4260664	Direct	mshQ	639	0.17	SO_4100
PR01	PC04	4	A04
PR01	PC04	4	A05	1033432, 1697670	Probabilistic, Direct	chaA, csrB1	406, 56	0.37, 0.14	SO_1001, SO_m008
PR01	PC04	4	A06	1813478	Direct	phoU	137	0.19	SO_1726
PR01	PC04	4	A07	4294382	Direct	SO_4138	371	0.77	SO_4138
PR01	PC04	4	A08	4260664	Direct	mshQ	639	0.17	SO_4100
PR01	PC04	4	A09	3380946	Direct	None	NA	NA	None
PR01	PC04	4	A10	3475967	Direct	None	NA	NA	None
PR01	PC04	4	A11	4140042	Probabilistic	SO_4002	3759	0.74	SO_4002
PR01	PC04	4	A12	1374312, 4444815	Direct, Direct	yadS, hsdR	196, 3035	0.31, 0.85	SO_1319, SO_4267
PR01	PC04	4	B01	3740689, 3852446, 4159271	Probabilistic, Probabilistic, Probabilistic	None, SO_3701, SO_4014	NA, 305, 821	NA, 0.34, 0.27	None, SO_3701, SO_4014
PR01	PC04	4	B02	659971, 4159271	Direct, Probabilistic	hrpB, SO_4014	1895, 821	0.76, 0.27	SO_0632, SO_4014
PR01	PC04	4	B03	84252, 2184691, 2890125, 4599390	Direct, Direct, Direct, Direct	SO_0071, lpxM, asnB, None	8, 47, 803, NA	0.00, 0.05, 0.48, NA	SO_0071, SO_2088, SO_2767, None
PR01	PC04	4	B04	4159271	Probabilistic	SO_4014	821	0.27	SO_4014
PR01	PC04	4	B05	932464	Direct	nqrD	151	0.24	SO_0905
PR01	PC04	4	B06
PR01	PC04	4	B07	2890125	Direct	asnB	803	0.48	SO_2767
PR01	PC04	4	B08
PR01	PC04	4	B09
PR01	PC04	4	B10	2878700	Probabilistic	None	NA	NA	None
PR01	PC04	4	B11	84252, 2878700, 4048918, 4140042	Direct, Probabilistic, Probabilistic, Probabilistic	SO_0071, None, SO_3900, SO_4002	8, NA,471, 3759	0.00, NA, 0.82, 0.74	SO_0071, None, SO_3900, SO_4002
PR01	PC04	4	B12	2184691, 4444815	Direct, Direct	lpxM, hsdR	47, 3035	0.05, 0.85	SO_2088, SO_4267
PR01	PC04	4	C01	805126	Direct	None	NA	NA	None
PR01	PC04	4	C02	2222759	Direct	SO_2117	874	0.77	SO_2117
PR01	PC04	4	C03	1862388, 2803129, 2975245	Direct, Probabilistic, Direct	omcA, gpE, gmhB	1512, 1160, 407	0.69, 0.74, 0.72	SO_1779, SO_2679, SO_2851
PR01	PC04	4	C04	4678172	Probabilistic	None	NA	NA	None
PR01	PC04	4	C05	3468308	Direct	SO_3316	144	0.13	SO_3316
PR01	PC04	4	C06	3485705	Direct	ybjU	993	0.98	SO_3338
PR01	PC04	4	C07	1331095	Direct	SO_1278	2101	0.99	SO_1278
PR01	PC04	4	C08	92049	Direct	SO_0078	763	0.95	SO_0078
PR01	PC04	4	C09	1898865	Direct	pspC	107	0.28	SO_1809
PR01	PC04	4	C10	2803129	Direct	gpE	1160	0.74	SO_2679
PR01	PC04	4	C11
PR01	PC04	4	C12	147371, 1433710, 1862388	Probabilistic, Probabilistic, Direct	SO_0141, SO_1377, omcA	2468, 76, 1512	0.76, 0.04, 0.69	SO_0141, SO_1377, SO_1779
PR01	PC04	4	D01	3320621	Direct	wzx	745	0.5	SO_3181
PR01	PC04	4	D02
PR01	PC04	4	D03	147371, 1315184, 1458521	Probabilistic, Direct, Direct	SO_0141, puuA, yheO	2468, 56, 38	0.76, 0.04, 0.06	SO_0141, SO_1268, SO_1402
PR01	PC04	4	D04	1426928	Direct	None	NA	NA	None
PR01	PC04	4	D05	77308	Probabilistic	SO_0066	4944	0.87	SO_0066
PR01	PC04	4	D06	5047397	Probabilistic	None	NA	NA	None
PR01	PC04	4	D07	957496, 1458521	Probabilistic, Direct	SO_0928, yheO	884, 38	0.93, 0.06	SO_0928, SO_1402
PR01	PC04	4	D08	915026, 4483192	Probabilistic, Direct	yheS, SO_4305	311, 436	0.16, 0.60	SO_0885, SO_4305
PR01	PC04	4	D09	3532947	Direct	SO_3391	1980	0.82	SO_3391
PR01	PC04	4	D10
PR01	PC04	4	D11	2820556	Direct	gp48	93	0.16	SO_2703
PR01	PC04	4	D12	77308, 147371	Probabilistic, Probabilistic	SO_0066, SO_0141	4944, 2468	0.87, 0.76	SO_0066, SO_0141
PR01	PC04	4	E01	4685131, 5033078	Probabilistic, Direct	None, SO_A0084\SO_A0082	NA, 1693\26	NA, 0.85\0.08	None, SO_A0084\SO_A0082
PR01	PC04	4	E02	2905494	Direct	None	NA	NA	None
PR01	PC04	4	E03	609224, 1487874, 3156564	Direct, Probabilistic, Probabilistic	None, None, SO_3045	NA, NA,383	NA, NA, 0.91	None, None, SO_3045
PR01	PC04	4	E04
PR01	PC04	4	E05	3156564	Probabilistic	SO_3045	383	0.91	SO_3045
PR01	PC04	4	E06	1487874	Direct	None	NA	NA	None
PR01	PC04	4	E07	4124486	Direct	None	NA	NA	None
PR01	PC04	4	E08	1193232	Direct	rlmI	367	0.31	SO_1149
PR01	PC04	4	E09
PR01	PC04	4	E10
PR01	PC04	4	E11	665026	Direct	SO_0639	2691	0.86	SO_0639
PR01	PC04	4	E12	279782, 3156564	Probabilistic, Probabilistic	ppc, SO_3045	67, 383	0.03, 0.91	SO_0274, SO_3045
PR01	PC04	4	F01	1436273	Direct	SO_1379	44	0.14	SO_1379
PR01	PC04	4	F02	1612359	Direct	SO_1538	580	0.58	SO_1538
PR01	PC04	4	F03	1480297, 2950453, 3061021, 3523852	Direct, Direct, Direct, Direct	ifcA, nrdG, None, SO_3385	1077, 364, NA,711	0.61, 0.79, NA, 0.69	SO_1421, SO_2833, None, SO_3385
PR01	PC04	4	F04	2951847	Direct	nrdD	1203	0.57	SO_2834
PR01	PC04	4	F05
PR01	PC04	4	F06	3061021	Direct	None	NA	NA	None
PR01	PC04	4	F07
PR01	PC04	4	F08	4743907	Direct	None	NA	NA	None
PR01	PC04	4	F09	1446296, 3128890	Direct, Direct	ampP, trpH	79, 600	0.04, 0.70	SO_1388, SO_3017
PR01	PC04	4	F10	3523852	Direct	SO_3385	711	0.69	SO_3385
PR01	PC04	4	F11	1517952, 2950453	Probabilistic, Direct	SO_1459, nrdG	358, 364	0.54, 0.79	SO_1459, SO_2833
PR01	PC04	4	F12
PR01	PC04	4	G01	147806	Direct	SO_0141	2033	0.63	SO_0141
PR01	PC04	4	G02	621378	Direct	SO_0595	0	0	SO_0595
PR01	PC04	4	G03	4097431	Direct	mlaF	644	0.79	SO_3954
PR01	PC04	4	G04	2951847	Direct	nrdD	1203	0.57	SO_2834
PR01	PC04	4	G05
PR01	PC04	4	G06
PR01	PC04	4	G07	4097431	Direct	mlaF	644	0.79	SO_3954
PR01	PC04	4	G08	4534302	Direct	SO_4342	55	0.21	SO_4342
PR01	PC04	4	G09	2383758	Direct	None	NA	NA	None
PR01	PC04	4	G10	2467043	Direct	ccoI	613	0.26	SO_2359
PR01	PC04	4	G11	4785628	Direct	cymA	305	0.54	SO_4591
PR01	PC04	4	G12	4602824	Direct	None	NA	NA	None
PR01	PC04	4	H01	146738	Direct	SO_0141	3101	0.96	SO_0141
PR01	PC04	4	H02	2661790	Probabilistic	SO_2533	363	0.45	SO_2533
PR01	PC04	4	H03	481304, 2661790, 4675076	Direct, Probabilistic, Direct	SO_0455, SO_2533, SO_4488	1034, 363, 216	0.51, 0.45, 0.16	SO_0455, SO_2533, SO_4488
PR01	PC04	4	H04	3057208	Direct	ybbP	2344	0.93	SO_2926
PR01	PC04	4	H05	3233048	Probabilistic	None	NA	NA	None
PR01	PC04	4	H06
PR01	PC04	4	H07	481304	Direct	SO_0455	1034	0.51	SO_0455
PR01	PC04	4	H08	3758632	Direct	rstB	1207	0.95	SO_3595
PR01	PC04	4	H09
PR01	PC04	4	H10	2128603	Direct	SO_4779	162	0.37	SO_4779
PR01	PC04	4	H11	366356, 4894395	Direct, Direct	SO_0357, vmeB	1992, 223	0.61, 0.07	SO_0357, SO_4692
PR01	PC04	4	H12
PR01	PC05	5	A01
PR01	PC05	5	A02	2794051	Direct	SO_2660	447	0.72	SO_2660
PR01	PC05	5	A03	4805552	Direct	SO_4610	51	0.22	SO_4610
PR01	PC05	5	A04
PR01	PC05	5	A05
PR01	PC05	5	A06	1296255	Direct	argW	1035	0.76	SO_1245
PR01	PC05	5	A07	4605171	Direct	None	NA	NA	None
PR01	PC05	5	A08	4550244	Direct	None	NA	NA	None
PR01	PC05	5	A09	3852361	Direct	SO_3701	390	0.43	SO_3701
PR01	PC05	5	A10	1013242, 3197957	Direct, Probabilistic	SO_0984, SO_3078	589, 435	0.60, 0.37	SO_0984, SO_3078
PR01	PC05	5	A11	1576673	Probabilistic	SO_1503	410	0.53	SO_1503
PR01	PC05	5	A12	4407784	Direct	SO_4231	551	0.43	SO_4231
PR01	PC05	5	B01	606041	Direct	SO_0579	1292	0.71	SO_0579
PR01	PC05	5	B02
PR01	PC05	5	B03	606041, 969496, 1102057, 1658386, 1796391, 1802734, 2391488, 4510287, 5031604	Direct, Direct, Direct, Direct, Direct, Direct, Direct, Direct, Direct	SO_0579, SO_0938, SO_1061, SO_1580, SO_1707, SO_1713, ilvI, SO_4323, None	1292, 452, 209, 1749, 623, 78, 92, 379, NA	0.71, 0.86, 0.15, 0.79, 0.56, 0.08, 0.05, 0.20, NA	SO_0579, SO_0938, SO_1061, SO_1580, SO_1707, SO_1713, SO_2279, SO_4323, None
PR01	PC05	5	B04	1802734	Direct	SO_1713	78	0.08	SO_1713
PR01	PC05	5	B05	5031604	Direct	None	NA	NA	None
PR01	PC05	5	B06	2391488	Direct	ilvI	92	0.05	SO_2279
PR01	PC05	5	B07	1658386	Direct	SO_1580	1749	0.79	SO_1580
PR01	PC05	5	B08	4510287	Direct	SO_4323	379	0.2	SO_4323
PR01	PC05	5	B09	969496, 3852361	Direct, Direct	SO_0938, SO_3701	452, 390	0.86, 0.43	SO_0938, SO_3701
PR01	PC05	5	B10	1102057	Direct	SO_1061	209	0.15	SO_1061
PR01	PC05	5	B11	1576673, 1796391	Probabilistic, Direct	SO_1503, SO_1707	410, 623	0.53, 0.56	SO_1503, SO_1707
PR01	PC05	5	B12
PR01	PC05	5	C01	1187999	Direct	SO_1144	396	0.36	SO_1144
PR01	PC05	5	C02	101632	Direct	SO_0093	562	0.46	SO_0093
PR01	PC05	5	C03	2939440	Direct	None	NA	NA	None
PR01	PC05	5	C04	3296689	Direct	wbfB	1535	0.65	SO_3159
PR01	PC05	5	C05
PR01	PC05	5	C06	3910492	Direct	SO_3761	13	0.01	SO_3761
PR01	PC05	5	C07
PR01	PC05	5	C08	4208311	Direct	metF	298	0.33	SO_4054
PR01	PC05	5	C09	63299, 1482982	Direct, Direct	None, SO_1424	NA, 274	NA, 0.12	None, SO_1424
PR01	PC05	5	C10	2508904, 4239449	Direct, Probabilistic	aroA, chiA	116, 991	0.09, 0.45	SO_2404, SO_4085
PR01	PC05	5	C11	623863	Probabilistic	yjeF	465	0.31	SO_0598
PR01	PC05	5	C12	2687311	Direct	None	NA	NA	None
PR01	PC05	5	D01
PR01	PC05	5	D02
PR01	PC05	5	D03	4501140	Direct	bpfA	5978	0.72	SO_4317
PR01	PC05	5	D04	842570, 1865573	Direct, Direct	SO_0826, mtrF	898, 493	0.53, 0.26	SO_0826, SO_1780
PR01	PC05	5	D05	930919	Probabilistic	nqrB	619	0.5	SO_0903
PR01	PC05	5	D06
PR01	PC05	5	D07	930919	Direct	nqrB	619	0.5	SO_0903
PR01	PC05	5	D08	930919, 4937881	Probabilistic, Direct	nqrB, SO_4732	619, 1099	0.50, 0.61	SO_0903, SO_4732
PR01	PC05	5	D09	467705	Direct	SO_0440	547	0.17	SO_0440
PR01	PC05	5	D10
PR01	PC05	5	D11	4259797	Direct	mshQ	1506	0.4	SO_4100
PR01	PC05	5	D12	194776, 842570, 886337, 4716737	Probabilistic, Direct, Direct, Direct	SO_0189, SO_0826, SO_0859, SO_4522	2288, 898, 3636, 603	0.30, 0.53, 0.69, 0.64	SO_0189, SO_0826, SO_0859, SO_4522
PR01	PC05	5	E01	4685267	Direct	SO_4829	56	0.17	SO_4829
PR01	PC05	5	E02	3948522	Direct	SO_3796	111	0.3	SO_3796
PR01	PC05	5	E03	4561118	Direct	SO_4365	613	0.69	SO_4365
PR01	PC05	5	E04	944106, 3005695	Direct, Direct	SO_0915, SO_2884	100, 108	0.04, 0.07	SO_0915, SO_2884
PR01	PC05	5	E05	1310977, 4502016	Direct, Direct	None, bpfA	NA, 6854	NA, 0.83	None, SO_4317
PR01	PC05	5	E06	4192966	Direct	SO_4037	300	0.61	SO_4037
PR01	PC05	5	E07	3474119	Direct	SO_3320	1437	0.82	SO_3320
PR01	PC05	5	E08	1971041	Direct	None	NA	NA	None
PR01	PC05	5	E09	2400240, 4192966, 4290322	Direct, Probabilistic, Direct	None, SO_4037, udp	NA, 300, 254	NA, 0.61, 0.34	None, SO_4037, SO_4133
PR01	PC05	5	E10	944106, 4502016	Direct, Direct	SO_0915, bpfA	100, 6854	0.04, 0.83	SO_0915, SO_4317
PR01	PC05	5	E11	3399795	Probabilistic	SO_3263	249	0.34	SO_3263
PR01	PC05	5	E12	76704	Direct	SO_0066	4340	0.76	SO_0066
PR01	PC05	5	F01
PR01	PC05	5	F02	1750996	Direct	napF	143	0.29	SO_1663
PR01	PC05	5	F03	2681016	Probabilistic	cheY	287	0.79	SO_2547
PR01	PC05	5	F04	1351683	Direct	None	NA	NA	None
PR01	PC05	5	F05	3568486	Direct	None	NA	NA	None
PR01	PC05	5	F06	1386320	Direct	cyaC	769	0.72	SO_1329
PR01	PC05	5	F07	5075846	Direct	SO_A0118	504	0.9	SO_A0118
PR01	PC05	5	F08	539815	Direct	SO_0518	785	0.58	SO_0518
PR01	PC05	5	F09
PR01	PC05	5	F10
PR01	PC05	5	F11	1130353	Direct	SO_1091	127	0.14	SO_1091
PR01	PC05	5	F12	5038540	Direct	SO_A0089	839	0.19	SO_A0089
PR01	PC05	5	G01
PR01	PC05	5	G02	294603	Direct	aroB	241	0.22	SO_0287
PR01	PC05	5	G03	424693, 3998201	Probabilistic, Direct	rhlB, SO_3849	963, 500	0.73, 0.92	SO_0407, SO_3849
PR01	PC05	5	G04	3509873	Probabilistic	trmB	611	0.85	SO_3367
PR01	PC05	5	G05	2589219	Direct	None	NA	NA	None
PR01	PC05	5	G06
PR01	PC05	5	G07	4694819	Direct	SO_4502	383	0.42	SO_4502
PR01	PC05	5	G08
PR01	PC05	5	G09	4423732	Direct	argA	711	0.53	SO_4245
PR01	PC05	5	G10	3269263	Direct	dctD	1199	0.87	SO_3138
PR01	PC05	5	G11	4686931	Direct	None	NA	NA	None
PR01	PC05	5	G12	583217	Direct	SO_0561	716	0.43	SO_0561
PR01	PC05	5	H01	444693, 2778194	Direct, Probabilistic	None, SO_2643	NA, 1574	NA, 0.52	None, SO_2643
PR01	PC05	5	H02
PR01	PC05	5	H03	1257024, 3500304	Direct, Direct	None, None	NA, NA	NA, NA	None, None
PR01	PC05	5	H04	3124878	Direct	xis	102	0.48	SO_3012
PR01	PC05	5	H05	564773	Probabilistic	SO_0544	308	0.14	SO_0544
PR01	PC05	5	H06	3642286	Direct	mexF	826	0.26	SO_3492
PR01	PC05	5	H07	3820565	Direct	hmuZ	352	0.63	SO_3667
PR01	PC05	5	H08	5121606	Probabilistic	None	NA	NA	None
PR01	PC05	5	H09
PR01	PC05	5	H10	717587, 1149744	Direct, Direct	SO_0699, nqrD	308, 194	0.84, 0.31	SO_0699, SO_1106
PR01	PC05	5	H11	4574006	Direct	SO_4378	739	0.56	SO_4378
PR01	PC05	5	H12	974986	Direct	SO_0943	1208	0.54	SO_0943
PR01	PC06	6	A01
PR01	PC06	6	A02
PR01	PC06	6	A03
PR01	PC06	6	A04	471573	Direct	None	NA	NA	None
PR01	PC06	6	A05
PR01	PC06	6	A06	1105842	Direct	exeM	319	0.12	SO_1066
PR01	PC06	6	A07	206650, 2556044	Probabilistic, Direct	selD, thiS	494, 21	0.47, 0.10	SO_0196, SO_2442
PR01	PC06	6	A08	1972672, 4602036	Direct, Direct	SO_1876, bipA	1595, 649	0.73, 0.36	SO_1876, SO_4408
PR01	PC06	6	A09
PR01	PC06	6	A10	2763056	Direct	clpA	500	0.22	SO_2626
PR01	PC06	6	A11
PR01	PC06	6	A12	1384124	Probabilistic	yhcC	739	0.8	SO_1326
PR01	PC06	6	B01	597090, 3934554	Direct, Probabilistic	rapA, SO_3782	97, 512	0.03, 0.49	SO_0575, SO_3782
PR01	PC06	6	B02	5082404	Probabilistic	None	NA	NA	None
PR01	PC06	6	B03	597090, 3865286, 4437750, 4622966, 4881950	Direct, Direct, Direct, Direct, Direct	rapA, SO_3718, SO_4261, SO_4433, SO_4682	97, 610, 354, 212, 453	0.03, 0.81, 0.54, 0.10, 0.42	SO_0575, SO_3718, SO_4261, SO_4433, SO_4682
PR01	PC06	6	B04
PR01	PC06	6	B05
PR01	PC06	6	B06	4437750	Direct	SO_4261	354	0.54	SO_4261
PR01	PC06	6	B07
PR01	PC06	6	B08	2537226	Direct	SO_2427	120	0.05	SO_2427
PR01	PC06	6	B09	1543298	Direct	SO_1480	1135	0.63	SO_1480
PR01	PC06	6	B10
PR01	PC06	6	B11	4622966	Direct	SO_4433	212	0.1	SO_4433
PR01	PC06	6	B12	3865286	Direct	SO_3718	610	0.81	SO_3718
PR01	PC06	6	C01	4114614	Direct	SO_3976	1319	0.48	SO_3976
PR01	PC06	6	C02	435371	Direct	None	NA	NA	None
PR01	PC06	6	C03	3896275	Direct	argE	776	0.94	SO_3749
PR01	PC06	6	C04	2625594	Direct	SO_2499	120	0.42	SO_2499
PR01	PC06	6	C05	4557408	Direct	SO_4362	332	0.49	SO_4362
PR01	PC06	6	C06	462112	Direct	SO_0437	900	0.35	SO_0437
PR01	PC06	6	C07
PR01	PC06	6	C08	3139083	Direct	None	NA	NA	None
PR01	PC06	6	C09	63299	Direct	None	NA	NA	None
PR01	PC06	6	C10	1993710	Direct	liuB	1325	0.82	SO_1896
PR01	PC06	6	C11	392084	Direct	hsdR	2543	0.82	SO_0380
PR01	PC06	6	C12
PR01	PC06	6	D01	2647814, 5048095	Direct, Direct	None, SO_A0099	NA, 571	NA, 0.33	None, SO_A0099
PR01	PC06	6	D02	3131061, 5048095	Probabilistic, Direct	trpE, SO_A0099	1199, 571	0.70, 0.33	SO_3019, SO_A0099
PR01	PC06	6	D03	4656449	Direct	SO_4467	113	0.36	SO_4467
PR01	PC06	6	D04	3082801	Direct	SO_2944	946	0.59	SO_2944
PR01	PC06	6	D05	2075336	Direct	None	NA	NA	None
PR01	PC06	6	D06
PR01	PC06	6	D07
PR01	PC06	6	D08	2567860	Direct	SO_2451	388	0.39	SO_2451
PR01	PC06	6	D09	3105086	Direct	None	NA	NA	None
PR01	PC06	6	D10
PR01	PC06	6	D11
PR01	PC06	6	D12	3857887	Direct	btuF	208	0.25	SO_3709
PR01	PC06	6	E01
PR01	PC06	6	E02	134312	Direct	None	NA	NA	None
PR01	PC06	6	E03	3206461	Direct	SO_3084	1421	0.33	SO_3084
PR01	PC06	6	E04
PR01	PC06	6	E05	2707345	Direct	rnd	468	0.42	SO_2580
PR01	PC06	6	E06	289790	Direct	pilM	1028	0.95	SO_0281
PR01	PC06	6	E07	2711846	Probabilistic	SO_2584	461	0.66	SO_2584
PR01	PC06	6	E08
PR01	PC06	6	E09	1875626	Direct	miaE	581	0.74	SO_1788
PR01	PC06	6	E10	1638752	Direct	SO_1561	473	0.26	SO_1561
PR01	PC06	6	E11	4226834	Direct	rimO	632	0.44	SO_4072
PR01	PC06	6	E12	4801771	Direct	coxB	1048	0.68	SO_4606
PR01	PC06	6	F01	63395, 451078, 1070841	Direct, Probabilistic, Direct	None, plpD, cobC	NA, 1543, 86	NA, 0.70, 0.11	None, SO_0428, SO_1031
PR01	PC06	6	F02	3504470, 5094225	Direct, Direct	SO_3361, SO_A0138	877, 1942	0.47, 0.78	SO_3361, SO_A0138
PR01	PC06	6	F03
PR01	PC06	6	F04	3377704, 4340108	Direct, Direct	None, SO_4166	NA, 98	NA, 0.05	None, SO_4166
PR01	PC06	6	F05	43791	Direct	aroE	74	0.09	SO_0040
PR01	PC06	6	F06	2590851, 4340108	Direct, Direct	SO_2469, SO_4166	1101, 98	0.41, 0.05	SO_2469, SO_4166
PR01	PC06	6	F07
PR01	PC06	6	F08	1976703, 4340108	Direct, Direct	None, SO_4166	NA, 98	NA, 0.05	None, SO_4166
PR01	PC06	6	F09	4303044, 4340108	Probabilistic, Direct	SO_4145, SO_4166	1236, 98	0.82, 0.05	SO_4145, SO_4166
PR01	PC06	6	F10	2033386	Direct	None	NA	NA	None
PR01	PC06	6	F11	4340108	Direct	SO_4166	98	0.05	SO_4166
PR01	PC06	6	F12	4266316	Direct	mshG	523	0.43	SO_4108
PR01	PC06	6	G01	4017487	Direct	SO_3871	161	0.26	SO_3871
PR01	PC06	6	G02	3131061, 5124623	Probabilistic, Direct	trpE, SO_A0165	1199, 719	0.70, 0.83	SO_3019, SO_A0165
PR01	PC06	6	G03
PR01	PC06	6	G04	749857.0, 1384124	Direct, Probabilistic	SO_0735, yhcC	345, 739	0.36, 0.80	SO_0735, SO_1326
PR01	PC06	6	G05	206650	Probabilistic	selD	494	0.47	SO_0196
PR01	PC06	6	G06	2480469	Direct	yccA	176	0.27	SO_2375
PR01	PC06	6	G07	206650	Probabilistic	selD	494	0.47	SO_0196
PR01	PC06	6	G08	1972672	Direct	SO_1876	1595	0.73	SO_1876
PR01	PC06	6	G09	3468223, 4815947	Direct, Direct	SO_3316, SO_4620	59, 848	0.05, 0.49	SO_3316, SO_4620
PR01	PC06	6	G10
PR01	PC06	6	G11	3131061, 4823144	Probabilistic, Probabilistic	trpE, SO_4628	1199, 1764	0.70, 0.89	SO_3019, SO_4628
PR01	PC06	6	G12	2120344, 4350181	Direct, Direct	gsk, mxdC	917, 872	0.70, 0.83	SO_2020, SO_4178
PR01	PC06	6	H01
PR01	PC06	6	H02	709241	Probabilistic	SO_0691	4	0.01	SO_0691
PR01	PC06	6	H03	3079642	Direct	J	830	0.21	SO_2940
PR01	PC06	6	H04	595312	Direct	rapA	1875	0.65	SO_0575
PR01	PC06	6	H05	4263497	Direct	mshC	121	0.26	SO_4104
PR01	PC06	6	H06	1922697	Direct	SO_1830	323	0.63	SO_1830
PR01	PC06	6	H07	4553029	Direct	SO_4358	584	0.23	SO_4358
PR01	PC06	6	H08	1186397	Direct	SO_1143	613	0.8	SO_1143
PR01	PC06	6	H09	3179746	Direct	SO_3063	1113	0.75	SO_3063
PR01	PC06	6	H10	5122050	Direct	SO_A0163	326	0.56	SO_A0163
PR01	PC06	6	H11	4006027	Direct	SO_3859	1026	0.54	SO_3859
PR01	PC06	6	H12	3835250	Direct	calR	442	0.73	SO_3684
PR01	PC07	7	A01
PR01	PC07	7	A02	1803712	Direct	SO_1715	69	0.13	SO_1715
PR01	PC07	7	A03	315046, 2137691	Probabilistic, Direct	ygiQ, sltY	70, 668	0.03, 0.35	SO_0311, SO_2040
PR01	PC07	7	A04
PR01	PC07	7	A05	1370514	Direct	SO_1314	562	0.4	SO_1314
PR01	PC07	7	A06	3489326	Probabilistic	SO_3342	490	0.76	SO_3342
PR01	PC07	7	A07
PR01	PC07	7	A08	2708450, 4839069	Direct, Probabilistic	fadD, None	1113, NA	0.67, NA	SO_2581, None
PR01	PC07	7	A09
PR01	PC07	7	A10
PR01	PC07	7	A11	2703916	Direct	None	NA	NA	None
PR01	PC07	7	A12	2102435	Direct	SO_2002	350	0.39	SO_2002
PR01	PC07	7	B01
PR01	PC07	7	B02
PR01	PC07	7	B03	923782, 949471, 1855179, 2086202, 2553599, 4918032, 4927014, 5050136	Direct, Probabilistic, Direct, Direct, Direct, Direct, Direct, Direct	SO_0895, sdaC, SO_1775, nadV, SO_4782, SO_4714, mobA, SO_A0100	143, 86, 477, 667, 261, 641, 592, 1145	0.17, 0.07, 0.71, 0.45, 0.99, 0.88, 1.00, 0.63	SO_0895, SO_0919, SO_1775, SO_1981, SO_4782, SO_4714, SO_4722, SO_A0100
PR01	PC07	7	B04	949471, 2400651, 4918032	Probabilistic, Direct, Direct	sdaC, SO_2286, SO_4714	86, 194, 641	0.07, 0.11, 0.88	SO_0919, SO_2286, SO_4714
PR01	PC07	7	B05	1370514	Direct	SO_1314	562	0.4	SO_1314
PR01	PC07	7	B06	923782, 3489326	Direct, Probabilistic	SO_0895, SO_3342	143, 490	0.17, 0.76	SO_0895, SO_3342
PR01	PC07	7	B07	923782, 1855179	Direct, Direct	SO_0895, SO_1775	143, 477	0.17, 0.71	SO_0895, SO_1775
PR01	PC07	7	B08	1208149, 2708450, 3491417	Probabilistic, Direct, Direct	rlpA, fadD, yciH	389, 1113, 42	0.46, 0.67, 0.13	SO_1165, SO_2581, SO_3345
PR01	PC07	7	B09	949471, 1208149, 2086202	Probabilistic, Probabilistic, Direct	sdaC, rlpA, nadV	86, 389, 667	0.07, 0.46, 0.45	SO_0919, SO_1165, SO_1981
PR01	PC07	7	B10	949471, 2553599, 3491417	Probabilistic, Direct, Direct	sdaC, SO_4782, yciH	86, 261, 42	0.07, 0.99, 0.13	SO_0919, SO_4782, SO_3345
PR01	PC07	7	B11	19595, 2703916, 4927014	Probabilistic, Direct, Direct	SO_0017, None, mobA	2534, NA,592	0.79, NA, 1.00	SO_0017, None, SO_4722
PR01	PC07	7	B12	949471, 4596487	Probabilistic, Probabilistic	sdaC, SO_4404	86, 616	0.07, 0.51	SO_0919, SO_4404
PR01	PC07	7	C01	1863766	Direct	omcA	134	0.06	SO_1779
PR01	PC07	7	C02	4615722	Direct	yqaE	20	0.04	SO_4423
PR01	PC07	7	C03
PR01	PC07	7	C04	1703729, 3085571	Direct, Direct	yqcA, SO_2947	26, 196	0.06, 0.72	SO_1622, SO_2947
PR01	PC07	7	C05
PR01	PC07	7	C06	3091680	Direct	H	1542	0.56	SO_2953
PR01	PC07	7	C07
PR01	PC07	7	C08
PR01	PC07	7	C09
PR01	PC07	7	C10
PR01	PC07	7	C11	4141590	Probabilistic	SO_4002	2211	0.43	SO_4002
PR01	PC07	7	C12	6627	Direct	None	NA	NA	None
PR01	PC07	7	D01
PR01	PC07	7	D02	829647, 999781	Direct, Probabilistic	SO_0816, SO_0967	270, 452	0.37, 0.23	SO_0816, SO_0967
PR01	PC07	7	D03	5099126	Direct	SO_A0141	560	0.32	SO_A0141
PR01	PC07	7	D04
PR01	PC07	7	D05	3339734, 3500305	Probabilistic, Direct	None, None	NA, NA	NA, NA	None, None
PR01	PC07	7	D06
PR01	PC07	7	D07	2928728	Direct	nnrS	158	0.13	SO_2805
PR01	PC07	7	D08	1754474, 3339734	Direct, Probabilistic	phhB, None	113, NA	0.33, NA	SO_1667, None
PR01	PC07	7	D09	1754474	Direct	phhB	113	0.33	SO_1667
PR01	PC07	7	D10	772865	Direct	aroG	132	0.12	SO_0756
PR01	PC07	7	D11	4127648	Direct	dpp4	1683	0.73	SO_3990
PR01	PC07	7	D12	2628494	Direct	queC	528	0.74	SO_2503
PR01	PC07	7	E01	4753377	Direct	None	NA	NA	None
PR01	PC07	7	E02	2261110	Direct	recC	2182	0.57	SO_2149
PR01	PC07	7	E03
PR01	PC07	7	E04	3644597	Direct	None	NA	NA	None
PR01	PC07	7	E05	1051025	Direct	nuoJ	59	0.11	SO_1013
PR01	PC07	7	E06
PR01	PC07	7	E07	5037839	Direct	SO_A0089	138	0.03	SO_A0089
PR01	PC07	7	E08	2206340	Direct	opgH	528	0.24	SO_2108
PR01	PC07	7	E09	1562800	Direct	glgX	289	0.13	SO_1495
PR01	PC07	7	E10	4288091	Probabilistic	SO_4130	374	0.81	SO_4130
PR01	PC07	7	E11	4288091, 5043966	Probabilistic, Probabilistic	SO_4130, parA	374, 743	0.81, 0.62	SO_4130, SO_A0095
PR01	PC07	7	E12	259790, 1443166, 4596487.0	Direct, Direct, Direct	tnpA, None, SO_4404	507, NA,616	0.42, NA, 0.51	SO_0258, None, SO_4404
PR01	PC07	7	F01	5057210	Direct	SO_A0107	309	0.99	SO_A0107
PR01	PC07	7	F02	2154908, 3867569.0	Probabilistic, Direct	frmA, SO_3722	1044, 372	0.92, 0.44	SO_2054, SO_3722
PR01	PC07	7	F03
PR01	PC07	7	F04	5054344	Direct	SO_A0105	81	0.15	SO_A0105
PR01	PC07	7	F05	1104120	Direct	None	NA	NA	None
PR01	PC07	7	F06	2085296	Direct	nadR	677	0.75	SO_1980
PR01	PC07	7	F07	1104120, 1107177, 3838717, 3867569, 5111999	Probabilistic, Probabilistic, Direct, Probabilistic, Direct	None, exeM, SO_3688, SO_3722, SO_A0153	NA, 1654, 328, 372, 1437	NA, 0.63, 0.20, 0.44, 0.46	None, SO_1066, SO_3688, SO_3722, SO_A0153
PR01	PC07	7	F08	2776749	Direct	SO_2643	3019	0.99	SO_2643
PR01	PC07	7	F09	3836721	Direct	csgE	403	0.99	SO_3687
PR01	PC07	7	F10	836896, 3867569	Direct, Probabilistic	macB, SO_3722	704, 372	0.36, 0.44	SO_0821, SO_3722
PR01	PC07	7	F11	280491	Direct	None	NA	NA	None
PR01	PC07	7	F12	5111999	Direct	SO_A0153	1437	0.46	SO_A0153
PR01	PC07	7	G01	435165	Direct	nadC	4	0	SO_0419
PR01	PC07	7	G02	826262	Probabilistic	SO_0813	1023	0.71	SO_0813
PR01	PC07	7	G03
PR01	PC07	7	G04	2400651	Direct	SO_2286	194	0.11	SO_2286
PR01	PC07	7	G05
PR01	PC07	7	G06
PR01	PC07	7	G07	2054472	Direct	SO_1949	2453	0.66	SO_1949
PR01	PC07	7	G08	2623947	Direct	SO_2498	1292	0.59	SO_2498
PR01	PC07	7	G09	4815947	Direct	SO_4620	848	0.49	SO_4620
PR01	PC07	7	G10	4037880	Direct	SO_3892	483	0.79	SO_3892
PR01	PC07	7	G11	2308694	Direct	SO_2195	1277	0.56	SO_2195
PR01	PC07	7	G12
PR01	PC07	7	H01	2445856	Direct	astE	677	0.65	SO_2338
PR01	PC07	7	H02
PR01	PC07	7	H03	3554361, 3811077	Probabilistic, Probabilistic	thrB, SO_3657	857, 378	0.91, 0.62	SO_3414, SO_3657
PR01	PC07	7	H04	3811077	Probabilistic	SO_3657	378	0.62	SO_3657
PR01	PC07	7	H05	1862561	Direct	omcA	1339	0.61	SO_1779
PR01	PC07	7	H06	3579484	Direct	pcm	433	0.68	SO_3434
PR01	PC07	7	H07
PR01	PC07	7	H08
PR01	PC07	7	H09	1038642	Probabilistic	SO_1004	1881	0.83	SO_1004
PR01	PC07	7	H10	332908	Direct	SO_0330	187	0.13	SO_0330
PR01	PC07	7	H11	5043966	Probabilistic	parA	743	0.62	SO_A0095
PR01	PC07	7	H12	1415552	Direct	None	NA	NA	None
PR01	PC08	8	A01
PR01	PC08	8	A02	4174985	Direct	None	NA	NA	None
PR01	PC08	8	A03	4768111	Direct	menD	1114	0.65	SO_4573
PR01	PC08	8	A04	1415650	Direct	None	NA	NA	None
PR01	PC08	8	A05	2833526	Direct	SO_2715	1280	0.58	SO_2715
PR01	PC08	8	A06	2456464	Direct	gapB	1347	0.94	SO_2347
PR01	PC08	8	A07
PR01	PC08	8	A08
PR01	PC08	8	A09	4065643	Direct	SO_3918	663	0.3	SO_3918
PR01	PC08	8	A10	2565994	Direct	susB	1020	0.49	SO_2450
PR01	PC08	8	A11	3909116	Probabilistic	glnE	1107	0.39	SO_3760
PR01	PC08	8	A12	464207	Direct	SO_0438	349	0.43	SO_0438
PR01	PC08	8	B01	5094535	Direct	SO_A0138	2252	0.91	SO_A0138
PR01	PC08	8	B02
PR01	PC08	8	B03	482363, 3778266, 4239448, 4599775, 5098132, 5121607	Direct, Direct, Probabilistic, Direct, Direct, Probabilistic	None, SO_3615, chiA, SO_4407, SO_A0140, None	NA, 1114, 990, 24, 1905, NA	NA, 0.49, 0.45, 0.02, 0.82, NA	None, SO_3615, SO_4085, SO_4407, SO_A0140, None
PR01	PC08	8	B04	4599775	Direct	SO_4407	24	0.02	SO_4407
PR01	PC08	8	B05
PR01	PC08	8	B06
PR01	PC08	8	B07	482363	Direct	None	NA	NA	None
PR01	PC08	8	B08	4239448	Probabilistic	chiA	990	0.45	SO_4085
PR01	PC08	8	B09
PR01	PC08	8	B10	5029629	Direct	SO_A0075	62	0.21	SO_A0075
PR01	PC08	8	B11	3778266	Direct	SO_3615	1114	0.49	SO_3615
PR01	PC08	8	B12	5121607	Probabilistic	None	NA	NA	None
PR01	PC08	8	C01	852409	Direct	sprT	443	0.71	SO_0834
PR01	PC08	8	C02	4182135, 5000299	Direct, Probabilistic	SO_4027, SO_A0039	173, 914	0.32, 0.84	SO_4027, SO_A0039
PR01	PC08	8	C03
PR01	PC08	8	C04	3849504	Direct	None	NA	NA	None
PR01	PC08	8	C05	2794020	Direct	SO_2660	416	0.67	SO_2660
PR01	PC08	8	C06	136396	Direct	yhgN	86	0.15	SO_0129
PR01	PC08	8	C07	1551382	Direct	aceA	319	0.24	SO_1484
PR01	PC08	8	C08	4115124	Direct	SO_3976	1829	0.66	SO_3976
PR01	PC08	8	C09	2340503	Direct	SO_2223	1697	0.82	SO_2223
PR01	PC08	8	C10	1059864, 5000299	Direct, Probabilistic	nuoB, SO_A0039	7, 914	0.01, 0.84	SO_1020, SO_A0039
PR01	PC08	8	C11	1995104	Direct	None	NA	NA	None
PR01	PC08	8	C12
PR01	PC08	8	D01
PR01	PC08	8	D02	517343	Direct	SO_0492	577	0.92	SO_0492
PR01	PC08	8	D03	3045339	Direct	SO_2914	373	0.84	SO_2914
PR01	PC08	8	D04	3642641, 4205809	Direct, Probabilistic	mexF, SO_4053	471, 46	0.15, 0.02	SO_3492, SO_4053
PR01	PC08	8	D05	548818	Direct	rmrB	572	0.35	SO_0525
PR01	PC08	8	D06
PR01	PC08	8	D07	848922	Direct	phoA	541	0.4	SO_0830
PR01	PC08	8	D08
PR01	PC08	8	D09	3996358	Direct	None	NA	NA	None
PR01	PC08	8	D10	3888134	Direct	SO_4807	31	0.08	SO_4807
PR01	PC08	8	D11
PR01	PC08	8	D12	3782784	Direct	SO_3622	433	0.58	SO_3622
PR01	PC08	8	E01	2879852	Direct	yuiF	1012	0.77	SO_2757
PR01	PC08	8	E02
PR01	PC08	8	E03	2282433	Direct	None	NA	NA	None
PR01	PC08	8	E04	3532706	Direct	SO_3391	1739	0.72	SO_3391
PR01	PC08	8	E05	1688693	Direct	pfaE	955	1	SO_1604
PR01	PC08	8	E06
PR01	PC08	8	E07	1945317	Direct	SO_1854	122	0.07	SO_1854
PR01	PC08	8	E08	3568495	Direct	SO_3427	1254	1	SO_3427
PR01	PC08	8	E09	2357388	Direct	SO_2240	72	0.04	SO_2240
PR01	PC08	8	E10
PR01	PC08	8	E11	5010047	Direct	SO_A0049	877	0.4	SO_A0049
PR01	PC08	8	E12	5121488	Direct	None	NA	NA	None
PR01	PC08	8	F01
PR01	PC08	8	F02	4953674	Direct	glmR	378	0.49	SO_4742
PR01	PC08	8	F03	575190	Direct	SO_0555	1325	0.76	SO_0555
PR01	PC08	8	F04	2552680	Direct	SO_2439	914	0.43	SO_2439
PR01	PC08	8	F05	771101	Direct	atmA	85	0.05	SO_0754
PR01	PC08	8	F06	1266101	Direct	deoB	8	0.01	SO_1219
PR01	PC08	8	F07
PR01	PC08	8	F08
PR01	PC08	8	F09	63727, 706468	Direct, Direct	SO_0056, SO_0688	298, 553	0.39, 0.31	SO_0056, SO_0688
PR01	PC08	8	F10	4240183	Direct	chiA	1725	0.79	SO_4085
PR01	PC08	8	F11	3067467	Probabilistic	SO_2932	278	0.26	SO_2932
PR01	PC08	8	F12	2335115	Direct	yeaB	373	0.64	SO_2220
PR01	PC08	8	G01
PR01	PC08	8	G02
PR01	PC08	8	G03	5056210	Direct	SO_A0106	1075	0.66	SO_A0106
PR01	PC08	8	G04	512146	Direct	nosY	518	0.58	SO_0488
PR01	PC08	8	G05	3012518	Direct	SO_2889	1193	0.46	SO_2889
PR01	PC08	8	G06	136396, 1237566	Direct, Direct	yhgN, secD	86, 1574	0.15, 0.85	SO_0129, SO_1193
PR01	PC08	8	G07	1143039	Direct	None	NA	NA	None
PR01	PC08	8	G08
PR01	PC08	8	G09	749461	Direct	SO_0734	307	0.86	SO_0734
PR01	PC08	8	G10	5040732	Direct	SO_A0089\SO_A0092	3031\325	0.70\0.20	SO_A0089\SO_A0092
PR01	PC08	8	G11	1695445	Direct	None	NA	NA	None
PR01	PC08	8	G12	561623, 5121607	Direct, Probabilistic	SO_0541, None	1004, NA	0.70, NA	SO_0541, None
PR01	PC08	8	H01
PR01	PC08	8	H02	196179	Direct	SO_0189	3691	0.49	SO_0189
PR01	PC08	8	H03
PR01	PC08	8	H04	283055	Direct	argF	724	0.8	SO_0277
PR01	PC08	8	H05	4948358	Direct	ccoG	1103	0.77	SO_4737
PR01	PC08	8	H06
PR01	PC08	8	H07	436199	Direct	None	NA	NA	None
PR01	PC08	8	H08	4037240	Probabilistic	None	NA	NA	None
PR01	PC08	8	H09
PR01	PC08	8	H10	4357294	Direct	SO_4818	106	0.24	SO_4818
PR01	PC08	8	H11	24620, 77448	Direct, Probabilistic	fadB, SO_0066	2023, 5084	0.94, 0.89	SO_0021, SO_0066
PR01	PC08	8	H12
PR01	PC09	9	A01	4531661	Direct	SO_4340	291	0.33	SO_4340
PR01	PC09	9	A02	1163889	Probabilistic	None	NA	NA	None
PR01	PC09	9	A03
PR01	PC09	9	A04	2490326	Direct	SO_2387	186	0.25	SO_2387
PR01	PC09	9	A05
PR01	PC09	9	A06	3164340, 4333442	Direct, Probabilistic	None, SO_4159	NA, 359	NA, 0.62	None, SO_4159
PR01	PC09	9	A07	866406	Direct	None	NA	NA	None
PR01	PC09	9	A08	3417076	Direct	None	NA	NA	None
PR01	PC09	9	A09
PR01	PC09	9	A10	3147389	Direct	putB	923	0.85	SO_3034
PR01	PC09	9	A11	929076	Direct	nqrA	146	0.11	SO_0902
PR01	PC09	9	A12	1019827	Direct	SO_0988	1320	0.31	SO_0988
PR01	PC09	9	B01	424794, 1032167, 1509634, 4531661, 5099183	Probabilistic, Direct, Direct, Direct, Probabilistic	rhlB, SO_1000, SO_1448, SO_4340, SO_A0141	1064, 1043, 134, 291, 617	0.81, 0.66, 0.24, 0.33, 0.36	SO_0407, SO_1000, SO_1448, SO_4340, SO_A0141
PR01	PC09	9	B02
PR01	PC09	9	B03	413416, 1010031, 1032167, 1509635, 2307821, 2543448, 3695408, 4922213	Direct, Direct, Direct, Direct, Direct, Direct, Direct, Direct	frdB, rumB, SO_1000, SO_1448, SO_2195, None, SO_3541, SO_4717	29, 429, 1043, 133, 404, NA,663, 319	0.04, 0.37, 0.66, 0.23, 0.18, NA, 0.45, 0.15	SO_0399, SO_0980, SO_1000, SO_1448, SO_2195, None, SO_3541, SO_4717
PR01	PC09	9	B04	1032167, 1509635, 2307821, 4430554	Direct, Direct, Direct, Direct	SO_1000, SO_1448, SO_2195, None	1043, 133, 404, NA	0.66, 0.23, 0.18, NA	SO_1000, SO_1448, SO_2195, None
PR01	PC09	9	B05	2543448	Direct	None	NA	NA	None
PR01	PC09	9	B06	4922213	Direct	SO_4717	319	0.15	SO_4717
PR01	PC09	9	B07	413416	Direct	frdB	29	0.04	SO_0399
PR01	PC09	9	B08	3417076	Direct	None	NA	NA	None
PR01	PC09	9	B09	3695408, 4922213	Direct, Direct	SO_3541, SO_4717	663, 319	0.45, 0.15	SO_3541, SO_4717
PR01	PC09	9	B10	1032167, 2878700, 4300582, 5099183	Direct, Probabilistic, Probabilistic, Probabilistic	SO_1000, None, SO_4143, SO_A0141	1043, NA,1205, 617	0.66, NA, 0.70, 0.36	SO_1000, None, SO_4143, SO_A0141
PR01	PC09	9	B11	929076, 1862105, 2878700, 3602333	Direct, Direct, Probabilistic, Probabilistic	nqrA, omcA, None, barA	146, 1795, NA,383	0.11, 0.81, NA, 0.14	SO_0902, SO_1779, None, SO_3457
PR01	PC09	9	B12	1509635	Direct	SO_1448	133	0.23	SO_1448
PR01	PC09	9	C01	1406939	Direct	recO	259	0.37	SO_1350
PR01	PC09	9	C02	45249, 4615722	Direct, Direct	yrdA, yqaE	272, 20	0.50, 0.04	SO_0042, SO_4423
PR01	PC09	9	C03	2780512	Direct	ppsA	1725	0.73	SO_2644
PR01	PC09	9	C04	2208244	Direct	SO_2109	44	0.03	SO_2109
PR01	PC09	9	C05	2441461	Direct	ybfF	278	0.36	SO_2333
PR01	PC09	9	C06
PR01	PC09	9	C07	766683, 1857961, 4694286	Probabilistic, Direct, Probabilistic	SO_0749, mtrB, None	429, 304, NA	0.72, 0.15, NA	SO_0749, SO_1776, None
PR01	PC09	9	C08	1341551	Direct	plyY	401	0.66	SO_1290
PR01	PC09	9	C09	63299	Direct	None	NA	NA	None
PR01	PC09	9	C10
PR01	PC09	9	C11	988488	Direct	recJ	136	0.08	SO_0952
PR01	PC09	9	C12	952186	Direct	SO_0922	324	0.25	SO_0922
PR01	PC09	9	D01
PR01	PC09	9	D02	3873694	Direct	pldA	623	0.65	SO_3729
PR01	PC09	9	D03	711535, 1033524	Direct, Probabilistic	galK, chaA	528, 314	0.46, 0.29	SO_0694, SO_1001
PR01	PC09	9	D04
PR01	PC09	9	D05
PR01	PC09	9	D06	4333442	Probabilistic	SO_4159	359	0.62	SO_4159
PR01	PC09	9	D07	3075574	Direct	SO_2939	549	0.77	SO_2939
PR01	PC09	9	D08
PR01	PC09	9	D09	1044946	Direct	None	NA	NA	None
PR01	PC09	9	D10	1033524, 2602413	Probabilistic, Probabilistic	chaA, SO_2481	314, 1301	0.29, 0.94	SO_1001, SO_2481
PR01	PC09	9	D11	3310121	Direct	wbfU	132	0.24	SO_3172
PR01	PC09	9	D12	2843540	Direct	SO_2726	396	0.53	SO_2726
PR01	PC09	9	E01
PR01	PC09	9	E02	1945717, 5084044	Direct, Probabilistic	SO_1854, SO_A0128\SO_A0129	522, 1106\793	0.28, 0.96\0.95	SO_1854, SO_A0128\SO_A0129
PR01	PC09	9	E03
PR01	PC09	9	E04	714004, 997341	Direct, Probabilistic	SO_0695, SO_0962	17, 147	0.01, 0.28	SO_0695, SO_0962
PR01	PC09	9	E05	980552	Direct	SO_0946	1086	0.9	SO_0946
PR01	PC09	9	E06
PR01	PC09	9	E07
PR01	PC09	9	E08
PR01	PC09	9	E09	52044	Direct	nsrR	40	0.09	SO_0045
PR01	PC09	9	E10
PR01	PC09	9	E11	3602333, 3764574	Probabilistic, Direct	barA, cysA	383, 601	0.14, 0.53	SO_3457, SO_3602
PR01	PC09	9	E12	91251	Direct	SO_0076	2256	0.91	SO_0076
PR01	PC09	9	F01
PR01	PC09	9	F02	565874, 1750996, 2154908, 3867569	Probabilistic, Direct, Probabilistic, Probabilistic	SO_0544, napF, frmA, SO_3722	1409, 143, 1044, 372	0.65, 0.29, 0.92, 0.44	SO_0544, SO_1663, SO_2054, SO_3722
PR01	PC09	9	F03	1369948	Probabilistic	SO_1314	1128	0.81	SO_1314
PR01	PC09	9	F04	2327149	Direct	gluP	597	0.47	SO_2214
PR01	PC09	9	F05	3452057	Direct	SO_3303	2324	0.95	SO_3303
PR01	PC09	9	F06	1554567	Direct	None	NA	NA	None
PR01	PC09	9	F07	4694286	Probabilistic	None	NA	NA	None
PR01	PC09	9	F08	380298, 4268270	Probabilistic, Direct	res, mshE	712, 332	0.22, 0.19	SO_0368, SO_4109
PR01	PC09	9	F09	4748518	Direct	SO_4552	567	0.27	SO_4552
PR01	PC09	9	F10
PR01	PC09	9	F11
PR01	PC09	9	F12
PR01	PC09	9	G01	2171509	Direct	hisG	421	0.43	SO_2074
PR01	PC09	9	G02	718445	Direct	SO_0701	354	0.36	SO_0701
PR01	PC09	9	G03	1629225	Direct	SO_1552	743	0.34	SO_1552
PR01	PC09	9	G04	774049	Probabilistic	SO_0757	372	0.31	SO_0757
PR01	PC09	9	G05
PR01	PC09	9	G06	1759987	Direct	ompW	266	0.41	SO_1673
PR01	PC09	9	G07	621632	Direct	SO_0595	254	0.56	SO_0595
PR01	PC09	9	G08	3444433	Direct	SO_3299	983	0.6	SO_3299
PR01	PC09	9	G09	4652048	Direct	SO_4465	198	0.09	SO_4465
PR01	PC09	9	G10	882342, 4652315	Probabilistic, Direct	glyP, SO_4465	1126, 465	0.83, 0.22	SO_0858, SO_4465
PR01	PC09	9	G11	4361129	Direct	SO_4193	1120	0.82	SO_4193
PR01	PC09	9	G12
PR01	PC09	9	H01	719580	Direct	SO_0702	862	0.63	SO_0702
PR01	PC09	9	H02	639015, 851510, 2290271	Direct, Direct, Direct	SO_0614, endA, ccpA	651, 583, 179	0.26, 0.75, 0.18	SO_0614, SO_0833, SO_2178
PR01	PC09	9	H03	269113	Direct	SO_0269	424	0.73	SO_0269
PR01	PC09	9	H04	2006977, 5063054	Direct, Probabilistic	SO_1907, SO_A0110	26, 3158	0.03, 0.75	SO_1907, SO_A0110
PR01	PC09	9	H05	4229138	Direct	SO_4075	506	0.6	SO_4075
PR01	PC09	9	H06
PR01	PC09	9	H07	1899728	Direct	ycjX	469	0.32	SO_1810
PR01	PC09	9	H08
PR01	PC09	9	H09	2135069	Direct	intI	956	1	SO_2037
PR01	PC09	9	H10
PR01	PC09	9	H11
PR01	PC09	9	H12	951386	Direct	None	NA	NA	None
PR01	PC10	10	A01	606836.0, 893213, 3047935	Direct, Probabilistic, Probabilistic	SO_0579, csgD, pta	497, 575, 761	0.27, 0.86, 0.35	SO_0579, SO_0864, SO_2916
PR01	PC10	10	A02	2205743, 3047935, 4271372	Direct, Probabilistic, Probabilistic	opgG, pta, mshL	1589, 761, 1134	0.97, 0.35, 0.67	SO_2107, SO_2916, SO_4112
PR01	PC10	10	A03
PR01	PC10	10	A04	4499741	Direct	bpfA	4579	0.55	SO_4317
PR01	PC10	10	A05
PR01	PC10	10	A06
PR01	PC10	10	A07
PR01	PC10	10	A08	3006141, 4839069	Direct, Probabilistic	SO_2884, None	554, NA	0.36, NA	SO_2884, None
PR01	PC10	10	A09	980549, 3526355	Direct, Probabilistic	SO_0946, None	1089, NA	0.91, NA	SO_0946, None
PR01	PC10	10	A10	893213, 4708803, 5081811	Probabilistic, Direct, Probabilistic	csgD, fdhB, SO_A0126	575, 288, 560	0.86, 0.51, 0.54	SO_0864, SO_4514, SO_A0126
PR01	PC10	10	A11	1206	Direct	SO_0002	252	0.16	SO_0002
PR01	PC10	10	A12	1199124	Direct	None	NA	NA	None
PR01	PC10	10	B01	2842020, 3047935	Direct, Probabilistic	SO_2724, pta	1645, 761	0.93, 0.35	SO_2724, SO_2916
PR01	PC10	10	B02	3047935	Probabilistic	pta	761	0.35	SO_2916
PR01	PC10	10	B03	829276, 897588, 2842020, 3404212, 3407684, 3545147, 4134461, 4248425, 4656715	Direct, Direct, Direct, Probabilistic, Probabilistic, Direct, Direct, Direct, Direct	None, SO_0867, SO_2724, SO_3267, SO_3269, SO_3407, SO_3996, SO_4093, None	NA, 1724, 1645, 668, 683, 462, 176, 3884, NA	NA, 0.69, 0.93, 0.73, 0.40, 0.28, 0.31, 0.93, NA	None, SO_0867, SO_2724, SO_3267, SO_3269, SO_3407, SO_3996, SO_4093, None
PR01	PC10	10	B04	4656715	Direct	None	NA	NA	None
PR01	PC10	10	B05	3545147	Direct	SO_3407	462	0.28	SO_3407
PR01	PC10	10	B06	4248425	Direct	SO_4093	3884	0.93	SO_4093
PR01	PC10	10	B07	897588	Direct	SO_0867	1724	0.69	SO_0867
PR01	PC10	10	B08	3407684	Probabilistic	SO_3269	683	0.4	SO_3269
PR01	PC10	10	B09	829276, 1610208	Direct, Probabilistic	None, SO_1535	NA, 141	NA, 0.36	None, SO_1535
PR01	PC10	10	B10	4743334	Direct	SO_4544	106	0.05	SO_4544
PR01	PC10	10	B11	3404212	Probabilistic	SO_3267	668	0.73	SO_3267
PR01	PC10	10	B12	3407684, 4134461	Probabilistic, Direct	SO_3269, SO_3996	683, 176	0.40, 0.31	SO_3269, SO_3996
PR01	PC10	10	C01
PR01	PC10	10	C02	510741	Direct	nosF	156	0.15	SO_0487
PR01	PC10	10	C03	4948937	Direct	ccoG	524	0.37	SO_4737
PR01	PC10	10	C04	1678718	Direct	pfaA	7444	0.98	SO_1602
PR01	PC10	10	C05	934915, 2692462	Direct, Probabilistic	None, None	NA, NA	NA, NA	None, None
PR01	PC10	10	C06
PR01	PC10	10	C07	4193558, 4454908	Probabilistic, Direct	SO_4038, tnpA	223, 242	0.44, 0.75	SO_4038, SO_4276
PR01	PC10	10	C08
PR01	PC10	10	C09	187739	Direct	SO_0182	186	0.65	SO_0182
PR01	PC10	10	C10	510741, 783052	Probabilistic, Direct	nosF, argR	156, 121	0.15, 0.26	SO_0487, SO_0769
PR01	PC10	10	C11	969445	Direct	SO_0938	503	0.96	SO_0938
PR01	PC10	10	C12	940467	Direct	SO_0914	60	0.05	SO_0914
PR01	PC10	10	D01	346257, 756135	Direct, Probabilistic	None, SO_0739	NA, 716	NA, 0.86	None, SO_0739
PR01	PC10	10	D02	4350180	Direct	mxdC	873	0.83	SO_4178
PR01	PC10	10	D03	699216	Direct	SO_0680	2595	0.66	SO_0680
PR01	PC10	10	D04	1814192	Direct	None	NA	NA	None
PR01	PC10	10	D05	609514, 2050474	Direct, Direct	SO_0584, None	178, NA	0.11, NA	SO_0584, None
PR01	PC10	10	D06
PR01	PC10	10	D07	2470676	Direct	ccoN	824	0.57	SO_2364
PR01	PC10	10	D08	1636358	Direct	phoR	1101	0.85	SO_1559
PR01	PC10	10	D09
PR01	PC10	10	D10	2047094	Probabilistic	SO_1944	16	0.02	SO_1944
PR01	PC10	10	D11	585086	Direct	SO_4820	126	0.43	SO_4820
PR01	PC10	10	D12	187148	Direct	SO_0181	834	0.74	SO_0181
PR01	PC10	10	E01	4546051	Direct	SO_4353	207	0.25	SO_4353
PR01	PC10	10	E02	5084044	Direct	SO_A0128\SO_A0129	1106\793	0.96\0.95	SO_A0128\SO_A0129
PR01	PC10	10	E03	5081543	Direct	SO_A0126	828	0.8	SO_A0126
PR01	PC10	10	E04
PR01	PC10	10	E05	1903546	Direct	None	NA	NA	None
PR01	PC10	10	E06	3413308	Direct	SO_3273	1171	0.47	SO_3273
PR01	PC10	10	E07	1846831	Direct	SO_1766	2073	0.79	SO_1766
PR01	PC10	10	E08	3546376	Direct	SO_3408	15	0.04	SO_3408
PR01	PC10	10	E09	411087	Direct	frdC	443	0.66	SO_0397
PR01	PC10	10	E10	5084044	Probabilistic	SO_A0128\SO_A0129	1106\793	0.96\0.95	SO_A0128\SO_A0129
PR01	PC10	10	E11
PR01	PC10	10	E12	3946711	Direct	SO_3794	1516	0.67	SO_3794
PR01	PC10	10	F01	4792672	Probabilistic	cusA	2876	0.92	SO_4598
PR01	PC10	10	F02	1380241, 4193558	Direct, Probabilistic	gltB, SO_4038	2557, 223	0.57, 0.44	SO_1325, SO_4038
PR01	PC10	10	F03	4532118	Direct	None	NA	NA	None
PR01	PC10	10	F04	4510752	Direct	SO_4323	844	0.44	SO_4323
PR01	PC10	10	F05	3280937	Direct	etfA	746	0.81	SO_3144
PR01	PC10	10	F06	3203929	Probabilistic	SO_3083	1963	0.7	SO_3083
PR01	PC10	10	F07	3278861, 4193558	Direct, Probabilistic	lysW, SO_4038	1524, 223	0.98, 0.44	SO_3143, SO_4038
PR01	PC10	10	F08	5044693	Direct	parB	271	0.25	SO_A0096
PR01	PC10	10	F09	3203929	Probabilistic	SO_3083	1963	0.7	SO_3083
PR01	PC10	10	F10	4111311	Direct	None	NA	NA	None
PR01	PC10	10	F11
PR01	PC10	10	F12
PR01	PC10	10	G01	2838743	Direct	SO_2720	22	0.06	SO_2720
PR01	PC10	10	G02	2930899	Direct	SO_2808	69	0.1	SO_2808
PR01	PC10	10	G03	1607945	Direct	None	NA	NA	None
PR01	PC10	10	G04	4842508	Direct	None	NA	NA	None
PR01	PC10	10	G05
PR01	PC10	10	G06
PR01	PC10	10	G07
PR01	PC10	10	G08
PR01	PC10	10	G09	314329	Direct	None	NA	NA	None
PR01	PC10	10	G10
PR01	PC10	10	G11	4658144	Direct	yqhD	653	0.56	SO_4469
PR01	PC10	10	G12	1369296	Direct	anmK	362	0.33	SO_1313
PR01	PC10	10	H01
PR01	PC10	10	H02	1966079	Direct	SO_1872	3615	0.85	SO_1872
PR01	PC10	10	H03	3211003	Direct	fadJ	1810	0.85	SO_3088
PR01	PC10	10	H04	293694, 1203253	Direct, Direct	None, None	NA, NA	NA, NA	None, None
PR01	PC10	10	H05
PR01	PC10	10	H06
PR01	PC10	10	H07	4032681	Probabilistic	SO_3885	1108	0.54	SO_3885
PR01	PC10	10	H08	4665685	Direct	cpxR	551	0.8	SO_4477
PR01	PC10	10	H09	3041601	Direct	None	NA	NA	None
PR01	PC10	10	H10
PR01	PC10	10	H11	3488278	Direct	mscS	672	0.81	SO_3340
PR01	PC10	10	H12
PR01	PC11	11	A01	4664270	Direct	None	NA	NA	None
PR01	PC11	11	A02	4300542	Probabilistic	SO_4143	1165	0.68	SO_4143
PR01	PC11	11	A03
PR01	PC11	11	A04	1305479, 5082368	Direct, Probabilistic	SO_1255, SO_A0126	1151, 3	0.75, 0.00	SO_1255, SO_A0126
PR01	PC11	11	A05
PR01	PC11	11	A06	2101270	Direct	ushA	1278	0.75	SO_2001
PR01	PC11	11	A07	334009	Direct	SO_0330	1288	0.89	SO_0330
PR01	PC11	11	A08	1282308	Probabilistic	torA	2447	0.98	SO_1232
PR01	PC11	11	A09
PR01	PC11	11	A10	4265422	Direct	mshF	170	0.34	SO_4107
PR01	PC11	11	A11	5082368	Probabilistic	SO_A0126	3	0	SO_A0126
PR01	PC11	11	A12
PR01	PC11	11	B01	584657	Direct	SO_0563	47	0.38	SO_0563
PR01	PC11	11	B02	3760359, 4300542	Direct, Probabilistic	cysM, SO_4143	489, 1165	0.56, 0.68	SO_3598, SO_4143
PR01	PC11	11	B03	584657, 1104110, 1659537, 2011768, 2202404, 2368269, 3894131	Direct, Direct, Probabilistic, Direct, Direct, Direct, Direct	SO_0563, None, SO_1581, ybaY, qseC, mfd, khaP	47, NA,552, 297, 56, 3076, 314	0.38, NA, 0.98, 0.74, 0.04, 0.88, 0.18	SO_0563, None, SO_1581, SO_1913, SO_2105, SO_2255, SO_3747
PR01	PC11	11	B04	1659537	Probabilistic	SO_1581	552	0.98	SO_1581
PR01	PC11	11	B05	2011768	Direct	ybaY	297	0.74	SO_1913
PR01	PC11	11	B06	1104110	Direct	None	NA	NA	None
PR01	PC11	11	B07	2202404	Direct	qseC	56	0.04	SO_2105
PR01	PC11	11	B08	2368269	Direct	mfd	3076	0.88	SO_2255
PR01	PC11	11	B09
PR01	PC11	11	B10	432067, 4265422	Probabilistic, Direct	pilB, mshF	1250, 170	0.73, 0.34	SO_0416, SO_4107
PR01	PC11	11	B11	3339690, 3894131	Probabilistic, Direct	None, khaP	NA, 314	NA, 0.18	None, SO_3747
PR01	PC11	11	B12	1659537	Probabilistic	SO_1581	552	0.98	SO_1581
PR01	PC11	11	C01	102194	Direct	SO_0093	0	0	SO_0093
PR01	PC11	11	C02	4763813	Direct	nrfD	852	0.91	SO_4568
PR01	PC11	11	C03	1395615	Direct	None	NA	NA	None
PR01	PC11	11	C04	267269	Direct	ccmF	1598	0.81	SO_0266
PR01	PC11	11	C05
PR01	PC11	11	C06
PR01	PC11	11	C07	4057576	Direct	dusA	346	0.34	SO_3912
PR01	PC11	11	C08
PR01	PC11	11	C09	2416708	Direct	lrp	438	0.87	SO_2305
PR01	PC11	11	C10
PR01	PC11	11	C11	3823936, 4032219, 4720972	Direct, Probabilistic, Probabilistic	tonB, SO_3885, SO_4525	61, 646, 670	0.07, 0.32, 0.77	SO_3670, SO_3885, SO_4525
PR01	PC11	11	C12
PR01	PC11	11	D01
PR01	PC11	11	D02	3760359	Direct	cysM	489	0.56	SO_3598
PR01	PC11	11	D03	987389	Direct	None	NA	NA	None
PR01	PC11	11	D04	5019880	Direct	SO_A0061	324	0.47	SO_A0061
PR01	PC11	11	D05	4828069	Direct	greB	41	0.08	SO_4631
PR01	PC11	11	D06
PR01	PC11	11	D07
PR01	PC11	11	D08	432380, 5096422	Direct, Probabilistic	pilB, SO_A0140	937, 195	0.55, 0.08	SO_0416, SO_A0140
PR01	PC11	11	D09	4260632	Direct	mshQ	671	0.18	SO_4100
PR01	PC11	11	D10	2021998	Direct	SO_1923	2546	0.83	SO_1923
PR01	PC11	11	D11	2019044	Direct	SO_1918	191	0.13	SO_1918
PR01	PC11	11	D12
PR01	PC11	11	E01	4562895	Direct	SO_4367	393	0.46	SO_4367
PR01	PC11	11	E02	375567	Direct	SO_0364	1026	0.99	SO_0364
PR01	PC11	11	E03	3527217	Direct	SO_3388	461	0.38	SO_3388
PR01	PC11	11	E04
PR01	PC11	11	E05
PR01	PC11	11	E06
PR01	PC11	11	E07	328673	Direct	SO_0322	309	0.53	SO_0322
PR01	PC11	11	E08	1096885, 2231316	Probabilistic, Direct	None, cheD	NA, 460	NA, 0.74	None, SO_2125
PR01	PC11	11	E09
PR01	PC11	11	E10
PR01	PC11	11	E11	1426194	Direct	pepA	656	0.44	SO_1368
PR01	PC11	11	E12	4420762	Direct	None	NA	NA	None
PR01	PC11	11	F01	1854995	Direct	SO_1775	661	0.99	SO_1775
PR01	PC11	11	F02
PR01	PC11	11	F03	84463, 3420627	Direct, Direct	SO_0072, SO_3279	110, 1665	0.30, 0.54	SO_0072, SO_3279
PR01	PC11	11	F04	307977	Direct	SO_0302	504	1	SO_0302
PR01	PC11	11	F05	1509117	Direct	SO_1447	5	0.01	SO_1447
PR01	PC11	11	F06	4601226	Direct	bipA	1459	0.81	SO_4408
PR01	PC11	11	F07
PR01	PC11	11	F08	737159	Direct	SO_0720	223	0.44	SO_0720
PR01	PC11	11	F09	983511, 2810164	Direct, Direct	None, SO_2689	NA, 9	NA, 0.02	None, SO_2689
PR01	PC11	11	F10	2510362	Direct	aspC	907	0.76	SO_2406
PR01	PC11	11	F11
PR01	PC11	11	F12
PR01	PC11	11	G01
PR01	PC11	11	G02	2878699, 3499832	Probabilistic, Probabilistic	None, SO_3357	NA, 21	NA, 0.05	None, SO_3357
PR01	PC11	11	G03	1951643	Direct	None	NA	NA	None
PR01	PC11	11	G04	124301	Direct	None	NA	NA	None
PR01	PC11	11	G05
PR01	PC11	11	G06
PR01	PC11	11	G07	3179305	Direct	SO_3063	672	0.45	SO_3063
PR01	PC11	11	G08	1201270, 1282308	Direct, Probabilistic	SO_1156, torA	2066, 2447	0.96, 0.98	SO_1156, SO_1232
PR01	PC11	11	G09
PR01	PC11	11	G10	2187809, 3226677	Probabilistic, Direct	hypD, SO_3100	366, 152	0.32, 0.39	SO_2091, SO_3100
PR01	PC11	11	G11
PR01	PC11	11	G12
PR01	PC11	11	H01	3778491	Direct	SO_3615	1339	0.59	SO_3615
PR01	PC11	11	H02	4676875	Direct	SO_4490	209	0.95	SO_4490
PR01	PC11	11	H03	4711727	Direct	SO_4516	561	0.27	SO_4516
PR01	PC11	11	H04	780274	Direct	SO_0766	344	0.41	SO_0766
PR01	PC11	11	H05	318416	Direct	SO_0312	282	0.24	SO_0312
PR01	PC11	11	H06	4744621	Direct	SO_4547	272	0.28	SO_4547
PR01	PC11	11	H07	844800, 4904763	Direct, Probabilistic	SO_0827, gor	1006, 1027	0.61, 0.76	SO_0827, SO_4702
PR01	PC11	11	H08
PR01	PC11	11	H09	4301566, 4744621	Direct, Direct	otr, SO_4547	407, 272	0.29, 0.28	SO_4144, SO_4547
PR01	PC11	11	H10	1474607	Direct	SO_1417	978	0.54	SO_1417
PR01	PC11	11	H11	4720972	Probabilistic	SO_4525	670	0.77	SO_4525
PR01	PC11	11	H12	4251196	Direct	SO_4093	1113	0.27	SO_4093
PR01	PC12	12	A01	1083874	Direct	SO_1045	535	0.65	SO_1045
PR01	PC12	12	A02	5098347	Direct	SO_A0140	2120	0.91	SO_A0140
PR01	PC12	12	A03	2500889	Direct	None	NA	NA	None
PR01	PC12	12	A04	1033432	Probabilistic	chaA	406	0.37	SO_1001
PR01	PC12	12	A05	1033432	Probabilistic	chaA	406	0.37	SO_1001
PR01	PC12	12	A06
PR01	PC12	12	A07
PR01	PC12	12	A08	4917161	Direct	menF	603	0.44	SO_4713
PR01	PC12	12	A09	3632949	Direct	SO_3484	1908	0.61	SO_3484
PR01	PC12	12	A10	3308546	Direct	wbfY	1019	0.53	SO_3171
PR01	PC12	12	A11
PR01	PC12	12	A12	703238	Direct	SO_0682	2316	0.93	SO_0682
PR01	PC12	12	B01	2709545	Direct	fadD	18	0.01	SO_2581
PR01	PC12	12	B02	3374985	Probabilistic	fliD	243	0.18	SO_3235
PR01	PC12	12	B03	313748, 949471, 1283012, 2709545, 3964600, 4783360, 4927787	Direct, Probabilistic, Direct, Direct, Direct, Direct, Direct	SO_0308, sdaC, torA, fadD, ppiA, rsmD, mobB/moeA	460, 86, 1743, 18, 178, 566, 741	0.38, 0.07, 0.70, 0.01, 0.30, 0.87, 0.41	SO_0308, SO_0919, SO_1232, SO_2581, SO_3812, SO_4587, SO_4723
PR01	PC12	12	B04	949471, 1283012	Probabilistic, Direct	sdaC, torA	86, 1743	0.07, 0.70	SO_0919, SO_1232
PR01	PC12	12	B05
PR01	PC12	12	B06
PR01	PC12	12	B07
PR01	PC12	12	B08	313748, 4917161	Direct, Direct	SO_0308, menF	460, 603	0.38, 0.44	SO_0308, SO_4713
PR01	PC12	12	B09	949471	Probabilistic	sdaC	86	0.07	SO_0919
PR01	PC12	12	B10	3964600	Direct	ppiA	178	0.3	SO_3812
PR01	PC12	12	B11
PR01	PC12	12	B12	4159271, 4927787	Probabilistic, Direct	SO_4014, mobB/moeA	821, 741	0.27, 0.41	SO_4014, SO_4723
PR01	PC12	12	C01	1822654	Direct	oleA	1040	0.99	SO_1742
PR01	PC12	12	C02	3374985	Probabilistic	fliD	243	0.18	SO_3235
PR01	PC12	12	C03	3693004	Direct	SO_3539	761	0.54	SO_3539
PR01	PC12	12	C04	948470	Direct	aaiD	2083	0.81	SO_0918
PR01	PC12	12	C05	4702849	Direct	fdhA	2364	0.83	SO_4509
PR01	PC12	12	C06	4068425	Direct	hydA	609	0.49	SO_3920
PR01	PC12	12	C07	4968051	Direct	mnmG	1653	0.88	SO_4758
PR01	PC12	12	C08	5081207	Direct	None	NA	NA	None
PR01	PC12	12	C09	3089538, 3405497	Probabilistic, Direct	SO_2951, SO_3268	571, 409	0.27, 0.21	SO_2951, SO_3268
PR01	PC12	12	C10	1049100, 3606585	Direct, Probabilistic	nuoL, lldR	1131, 37	0.61, 0.04	SO_1011, SO_3460
PR01	PC12	12	C11	2692710, 4604094	Direct, Probabilistic	gloB, glnA	208, 431	0.26, 0.31	SO_2563, SO_4410
PR01	PC12	12	C12	3199099, 4106191	Direct, Direct	aroC, SO_3966	465, 531	0.43, 0.39	SO_3079, SO_3966
PR01	PC12	12	D01
PR01	PC12	12	D02	1362339	Direct	SO_1309	2348	0.78	SO_1309
PR01	PC12	12	D03	2879310	Direct	yuiF	470	0.36	SO_2757
PR01	PC12	12	D04	1426928	Direct	None	NA	NA	None
PR01	PC12	12	D05	2050474, 4685228	Direct, Direct	None, SO_4829	NA, 17	NA, 0.05	None, SO_4829
PR01	PC12	12	D06
PR01	PC12	12	D07	4470612	Direct	pstC	398	0.44	SO_4291
PR01	PC12	12	D08	4483192	Direct	SO_4305	436	0.6	SO_4305
PR01	PC12	12	D09	84251, 204456	Probabilistic, Direct	SO_0071, SO_0194	9, 1440	0.01, 0.77	SO_0071, SO_0194
PR01	PC12	12	D10
PR01	PC12	12	D11
PR01	PC12	12	D12	3081772	Direct	None	NA	NA	None
PR01	PC12	12	E01	3548431	Probabilistic	SO_3411	2793	0.85	SO_3411
PR01	PC12	12	E02	3241791	Direct	tgt	1055	0.94	SO_3113
PR01	PC12	12	E03	2090363	Direct	SO_1987	81	0.15	SO_1987
PR01	PC12	12	E04	2245605	Direct	ychE	458	0.72	SO_2137
PR01	PC12	12	E05	4685228	Direct	SO_4829	17	0.05	SO_4829
PR01	PC12	12	E06	1862378	Direct	omcA	1522	0.69	SO_1779
PR01	PC12	12	E07	123456	Direct	SO_0113	799	0.81	SO_0113
PR01	PC12	12	E08	3433707	Probabilistic	mltF	600	0.42	SO_3288
PR01	PC12	12	E09	4290322	Direct	udp	254	0.34	SO_4133
PR01	PC12	12	E10	573842, 4124211	Direct, Probabilistic	SO_0553, lysC	117, 214	0.38, 0.16	SO_0553, SO_3986
PR01	PC12	12	E11	2787114	Direct	None	NA	NA	None
PR01	PC12	12	E12	1634822	Direct	phoB	335	0.49	SO_1558
PR01	PC12	12	F01	451078, 3548431, 4658644	Probabilistic, Probabilistic, Direct	plpD, SO_3411, yqhD	1543, 2793, 1153	0.70, 0.85, 1.00	SO_0428, SO_3411, SO_4469
PR01	PC12	12	F02
PR01	PC12	12	F03	5105877	Direct	SO_A0184	266	0.68	SO_A0184
PR01	PC12	12	F04	1759343	Direct	None	NA	NA	None
PR01	PC12	12	F05	4736204	Direct	SO_4539	2751	0.56	SO_4539
PR01	PC12	12	F06	541742	Direct	None	NA	NA	None
PR01	PC12	12	F07
PR01	PC12	12	F08	3854624	Direct	SO_3705	194	0.25	SO_3705
PR01	PC12	12	F09	3128890	Direct	trpH	600	0.7	SO_3017
PR01	PC12	12	F10	26457	Direct	fadB	186	0.09	SO_0021
PR01	PC12	12	F11	2878227, 4510751	Direct, Direct	tsaA, SO_4323	243, 843	0.40, 0.44	SO_2756, SO_4323
PR01	PC12	12	F12	4736204	Direct	SO_4539	2751	0.56	SO_4539
PR01	PC12	12	G01
PR01	PC12	12	G02
PR01	PC12	12	G03	3166572	Direct	SO_3054	640	0.99	SO_3054
PR01	PC12	12	G04	5092640	Probabilistic	SO_A0138	357	0.14	SO_A0138
PR01	PC12	12	G05
PR01	PC12	12	G06	2490813, 5005310	Direct, Probabilistic	None, SO_A0047	NA, 263	NA, 0.79	None, SO_A0047
PR01	PC12	12	G07
PR01	PC12	12	G08	3128982	Direct	trpH	508	0.59	SO_3017
PR01	PC12	12	G09	3089538, 5005310	Probabilistic, Probabilistic	SO_2951, SO_A0047	571, 263	0.27, 0.79	SO_2951, SO_A0047
PR01	PC12	12	G10
PR01	PC12	12	G11
PR01	PC12	12	G12
PR01	PC12	12	H01	5043811	Direct	parA	588	0.49	SO_A0095
PR01	PC12	12	H02	4305759	Direct	SO_4146	1215	0.74	SO_4146
PR01	PC12	12	H03	1460785	Direct	None	NA	NA	None
PR01	PC12	12	H04	2245605, 2394806, 4106584	Direct, Direct, Probabilistic	ychE, SO_2281, SO_3966	458, 1078, 924	0.72, 0.58, 0.68	SO_2137, SO_2281, SO_3966
PR01	PC12	12	H05	2267781	Direct	None	NA	NA	None
PR01	PC12	12	H06	3456894	Probabilistic	SO_3306	1823	0.52	SO_3306
PR01	PC12	12	H07	2741866	Direct	SO_2606	376	0.14	SO_2606
PR01	PC12	12	H08	2467042, 4767856	Direct, Direct	ccoI, menD	614, 859	0.26, 0.50	SO_2359, SO_4573
PR01	PC12	12	H09
PR01	PC12	12	H10
PR01	PC12	12	H11
PR01	PC12	12	H12	5032961	Direct	SO_A0084\SO_A0082	1810\143	0.91\0.45	SO_A0084\SO_A0082
PR01	PC13	13	A01	5043394	Direct	parA	171	0.14	SO_A0095
PR01	PC13	13	A02	2207930, 4755180	Probabilistic, Direct	opgH, SO_4557	2118, 124	0.97, 0.07	SO_2108, SO_4557
PR01	PC13	13	A03	1365292	Probabilistic	SO_1310	786	0.33	SO_1310
PR01	PC13	13	A04
PR01	PC13	13	A05
PR01	PC13	13	A06
PR01	PC13	13	A07	2207930, 2629044	Probabilistic, Direct	opgH, SO_2504	2118, 365	0.97, 0.59	SO_2108, SO_2504
PR01	PC13	13	A08	4031466	Probabilistic	SO_3884	819	0.88	SO_3884
PR01	PC13	13	A09	3632949, 4031466	Direct, Probabilistic	SO_3484, SO_3884	1908, 819	0.61, 0.88	SO_3484, SO_3884
PR01	PC13	13	A10	4937696	Direct	SO_4732	914	0.51	SO_4732
PR01	PC13	13	A11	1417157, 3347794	Probabilistic, Probabilistic	tyrA, cheA	318, 1169	0.28, 0.51	SO_1362, SO_3207
PR01	PC13	13	A12
PR01	PC13	13	B01	3852446	Probabilistic	SO_3701	305	0.34	SO_3701
PR01	PC13	13	B02
PR01	PC13	13	B03	130266, 437953, 504259, 1365292, 3123957, 3356067, 3518429, 4069459, 4111571	Probabilistic, Direct, Direct, Probabilistic, Direct, Direct, Direct, Direct, Direct	None, pdhR, sirA, SO_1310, SO_3008, flhB, cfaS, fdh, None	NA, 386, 1617, 786, 250, 681, 241, 64, NA	NA, 0.51, 0.76, 0.33, 0.61, 0.60, 0.19, 0.09, NA	None, SO_0423, SO_0479, SO_1310, SO_3008, SO_3215, SO_3379, SO_3922, None
PR01	PC13	13	B04	3518429	Direct	cfaS	241	0.19	SO_3379
PR01	PC13	13	B05	504259	Direct	sirA	1617	0.76	SO_0479
PR01	PC13	13	B06	3270095	Direct	SO_3139	2495	0.81	SO_3139
PR01	PC13	13	B07	3356067	Direct	flhB	681	0.6	SO_3215
PR01	PC13	13	B08	2874690	Direct	SO_2753	745	0.34	SO_2753
PR01	PC13	13	B09	4069459	Direct	fdh	64	0.09	SO_3922
PR01	PC13	13	B10	4111571	Direct	None	NA	NA	None
PR01	PC13	13	B11	1107142	Probabilistic	exeM	1619	0.62	SO_1066
PR01	PC13	13	B12	437953	Direct	pdhR	386	0.51	SO_0423
PR01	PC13	13	C01	4332645	Direct	None	NA	NA	None
PR01	PC13	13	C02	1642454, 4672230	Direct, Probabilistic	SO_1565, None	229, NA	0.17, NA	SO_1565, None
PR01	PC13	13	C03	2429988, 3642880	Direct, Probabilistic	cheA, mexF	649, 232	0.19, 0.07	SO_2320, SO_3492
PR01	PC13	13	C04	45114, 1130019, 4304068	Probabilistic, Direct, Direct	yrdA, SO_1091, SO_4145	407, 461, 212	0.74, 0.52, 0.14	SO_0042, SO_1091, SO_4145
PR01	PC13	13	C05	4119810	Direct	narP	164	0.26	SO_3982
PR01	PC13	13	C06
PR01	PC13	13	C07	3138691, 4968051	Direct, Direct	SO_3027, mnmG	151, 1653	0.36, 0.88	SO_3027, SO_4758
PR01	PC13	13	C08
PR01	PC13	13	C09
PR01	PC13	13	C10	389044	Direct	SO_4817	141	0.66	SO_4817
PR01	PC13	13	C11	4659838	Probabilistic	glnL	238	0.23	SO_4471
PR01	PC13	13	C12	1433710, 3199099, 4672230	Probabilistic, Direct, Probabilistic	SO_1377, aroC, None	76, 465, NA	0.04, 0.43, NA	SO_1377, SO_3079, None
PR01	PC13	13	D01	3286622	Direct	SO_3149	212	0.16	SO_3149
PR01	PC13	13	D02	196131	Direct	SO_0189	3643	0.48	SO_0189
PR01	PC13	13	D03	1033524, 1515886, 1795598	Probabilistic, Direct, Probabilistic	chaA, SO_1457, SO_1706	314, 1641, 794	0.29, 0.80, 0.82	SO_1001, SO_1457, SO_1706
PR01	PC13	13	D04	1426928, 4074621	Direct, Direct	None, None	NA, NA	NA, NA	None, None
PR01	PC13	13	D05	77308, 4744113	Probabilistic, Direct	SO_0066, SO_4547	4944, 780	0.87, 0.80	SO_0066, SO_4547
PR01	PC13	13	D06
PR01	PC13	13	D07	2204615, 4470612	Direct, Direct	opgG, pstC	461, 398	0.28, 0.44	SO_2107, SO_4291
PR01	PC13	13	D08	4483192	Direct	SO_4305	436	0.6	SO_4305
PR01	PC13	13	D09
PR01	PC13	13	D10	1033524	Probabilistic	chaA	314	0.29	SO_1001
PR01	PC13	13	D11	4039673	Direct	SO_3894	1140	0.7	SO_3894
PR01	PC13	13	D12	77308, 3271554	Probabilistic, Direct	SO_0066, SO_3139	4944, 1036	0.87, 0.34	SO_0066, SO_3139
PR01	PC13	13	E01	4756955	Direct	SO_4559	602	0.41	SO_4559
PR01	PC13	13	E02	2905494, 4267590, 4672230	Direct, Direct, Probabilistic	None, mshE, None	NA, 1012, NA	NA, 0.57, NA	None, SO_4109, None
PR01	PC13	13	E03
PR01	PC13	13	E04	3606738	Probabilistic	None	NA	NA	None
PR01	PC13	13	E05
PR01	PC13	13	E06
PR01	PC13	13	E07
PR01	PC13	13	E08
PR01	PC13	13	E09
PR01	PC13	13	E10	4174144	Direct	SO_4022	565	0.2	SO_4022
PR01	PC13	13	E11
PR01	PC13	13	E12	3202030, 4672230	Direct, Probabilistic	SO_3083, None	64, NA	0.02, NA	SO_3083, None
PR01	PC13	13	F01	3326509	Direct	rfbB	535	0.47	SO_3188
PR01	PC13	13	F02
PR01	PC13	13	F03	1696685	Direct	SO_1614	335	0.53	SO_1614
PR01	PC13	13	F04
PR01	PC13	13	F05
PR01	PC13	13	F06	553259	Direct	SO_0530	454	0.74	SO_0530
PR01	PC13	13	F07	1107177, 4250525	Probabilistic, Direct	exeM, SO_4093	1654, 1784	0.63, 0.43	SO_1066, SO_4093
PR01	PC13	13	F08
PR01	PC13	13	F09	3262261	Direct	None	NA	NA	None
PR01	PC13	13	F10	487826	Direct	SO_0463	795	0.91	SO_0463
PR01	PC13	13	F11	2693278	Probabilistic	gloB	776	0.97	SO_2563
PR01	PC13	13	F12	1841139	Direct	None	NA	NA	None
PR01	PC13	13	G01
PR01	PC13	13	G02	3634265	Direct	None	NA	NA	None
PR01	PC13	13	G03	2565438.0, 4708265	Direct, Probabilistic	susB, fdhA	464, 2632	0.22, 0.92	SO_2450, SO_4513
PR01	PC13	13	G04	547429	Direct	rmrA	237	0.23	SO_0524
PR01	PC13	13	G05
PR01	PC13	13	G06
PR01	PC13	13	G07	1184522	Direct	carB	1576	0.49	SO_1142
PR01	PC13	13	G08	4760243	Direct	SO_4563	285	0.35	SO_4563
PR01	PC13	13	G09	534206	Direct	SO_0508	107	0.14	SO_0508
PR01	PC13	13	G10	502154	Direct	None	NA	NA	None
PR01	PC13	13	G11	1863089	Direct	omcA	811	0.37	SO_1779
PR01	PC13	13	G12	1965957	Direct	SO_1872	3737	0.88	SO_1872
PR01	PC13	13	H01
PR01	PC13	13	H02	851510	Direct	endA	583	0.75	SO_0833
PR01	PC13	13	H03	1460785	Direct	None	NA	NA	None
PR01	PC13	13	H04	4074621	Direct	None	NA	NA	None
PR01	PC13	13	H05	4926120	Direct	tupC	389	0.55	SO_4721
PR01	PC13	13	H06	4948289	Direct	ccoG	1172	0.82	SO_4737
PR01	PC13	13	H07
PR01	PC13	13	H08
PR01	PC13	13	H09
PR01	PC13	13	H10	2201967	Direct	qseB	394	0.6	SO_2104
PR01	PC13	13	H11	4006027, 4787114	Direct, Direct	SO_3859, SO_4593	1026, 314	0.54, 0.69	SO_3859, SO_4593
PR01	PC13	13	H12	1939350	Direct	None	NA	NA	None
PR01	PC14	14	A01
PR01	PC14	14	A02	5119268	Direct	SO_A0161	658	0.58	SO_A0161
PR01	PC14	14	A03	2007061	Direct	None	NA	NA	None
PR01	PC14	14	A04	2672407	Probabilistic	SO_2541	321	0.24	SO_2541
PR01	PC14	14	A05	2209325	Direct	SO_2109	1125	0.77	SO_2109
PR01	PC14	14	A06
PR01	PC14	14	A07	3457986	Direct	SO_3306	731	0.21	SO_3306
PR01	PC14	14	A08
PR01	PC14	14	A09	3514269	Direct	None	NA	NA	None
PR01	PC14	14	A10
PR01	PC14	14	A11
PR01	PC14	14	A12	3108705	Probabilistic	SO_2980	463	0.82	SO_2980
PR01	PC14	14	B01
PR01	PC14	14	B02
PR01	PC14	14	B03	834898, 946439, 1203311, 1235025, 2569540, 3962371	Direct, Direct, Direct, Direct, Direct, Direct	None, aaiD, holD, None, None, SO_3808	NA, 52, 5,NA, NA,508	NA, 0.02, 0.01, NA, NA, 0.49	None, SO_0918, SO_1159, None, None, SO_3808
PR01	PC14	14	B04	946439, 2672407	Direct, Probabilistic	aaiD, SO_2541	52, 321	0.02, 0.24	SO_0918, SO_2541
PR01	PC14	14	B05	1235025	Direct	None	NA	NA	None
PR01	PC14	14	B06	2569540	Direct	None	NA	NA	None
PR01	PC14	14	B07	3897368	Direct	SO_3750	125	0.09	SO_3750
PR01	PC14	14	B08	3962371	Direct	SO_3808	508	0.49	SO_3808
PR01	PC14	14	B09
PR01	PC14	14	B10
PR01	PC14	14	B11	1203311, 4048918	Direct, Probabilistic	holD, SO_3900	5, 471	0.01, 0.82	SO_1159, SO_3900
PR01	PC14	14	B12
PR01	PC14	14	C01	1765637	Direct	ivdB	1124	0.75	SO_1678
PR01	PC14	14	C02	3893092	Direct	khaP	1353	0.78	SO_3747
PR01	PC14	14	C03	2590101	Direct	SO_2469	351	0.13	SO_2469
PR01	PC14	14	C04	2786743	Direct	cysB	201	0.21	SO_2649
PR01	PC14	14	C05
PR01	PC14	14	C06	3936838	Direct	rhlE	1364	0.85	SO_3783
PR01	PC14	14	C07	995717	Direct	SO_0960	595	0.8	SO_0960
PR01	PC14	14	C08	1734949, 4738633	Probabilistic, Direct	None, SO_4539	NA, 322	NA, 0.07	None, SO_4539
PR01	PC14	14	C09	3451716	Direct	SO_3302	213	0.06	SO_3302
PR01	PC14	14	C10
PR01	PC14	14	C11
PR01	PC14	14	C12	3371142	Direct	flrB	113	0.1	SO_3231
PR01	PC14	14	D01	2143712, 5007074	Direct, Probabilistic	SO_2045, SO_A0048	473, 581	0.40, 0.30	SO_2045, SO_A0048
PR01	PC14	14	D02	969822	Direct	SO_0938	126	0.24	SO_0938
PR01	PC14	14	D03
PR01	PC14	14	D04	1865573, 4580833	Direct, Direct	mtrF, SO_4385	493, 503	0.26, 0.37	SO_1780, SO_4385
PR01	PC14	14	D05	1594514	Direct	dld	2512	0.9	SO_1521
PR01	PC14	14	D06	5047397	Probabilistic	None	NA	NA	None
PR01	PC14	14	D07	2567408	Direct	SO_2451	840	0.83	SO_2451
PR01	PC14	14	D08	3743436	Direct	clpB	1616	0.63	SO_3577
PR01	PC14	14	D09
PR01	PC14	14	D10	5007074	Probabilistic	SO_A0048	581	0.3	SO_A0048
PR01	PC14	14	D11	4932454	Direct	SO_4727	382	0.6	SO_4727
PR01	PC14	14	D12	521006	Direct	SO_0496	289	0.31	SO_0496
PR01	PC14	14	E01
PR01	PC14	14	E02	4238922	Direct	chiA	464	0.21	SO_4085
PR01	PC14	14	E03
PR01	PC14	14	E04	1965447, 2692876, 3606738	Direct, Direct, Probabilistic	SO_1872, gloB, None	4247, 374, NA	1.00, 0.47, NA	SO_1872, SO_2563, None
PR01	PC14	14	E05	184886, 4278583, 5040556	Probabilistic, Direct, Probabilistic	phyH, None, SO_A0089\SO_A0092	581, NA,2855\149	0.29, NA, 0.66\0.09	SO_0180, None, SO_A0089\SO_A0092
PR01	PC14	14	E06
PR01	PC14	14	E07
PR01	PC14	14	E08
PR01	PC14	14	E09	3619177	Direct	None	NA	NA	None
PR01	PC14	14	E10	9444	Probabilistic	None	NA	NA	None
PR01	PC14	14	E11	9444, 4649193	Probabilistic, Direct	None, SO_4458	NA, 8	NA, 0.01	None, SO_4458
PR01	PC14	14	E12	245099	Direct	tufA	1042	0.88	SO_0229
PR01	PC14	14	F01	1200090	Direct	SO_1156	886	0.41	SO_1156
PR01	PC14	14	F02	4894787	Direct	vmeA	989	0.86	SO_4693
PR01	PC14	14	F03	1369948, 3764796	Probabilistic, Probabilistic	SO_1314, cysA	1128, 823	0.81, 0.73	SO_1314, SO_3602
PR01	PC14	14	F04	3412046	Direct	None	NA	NA	None
PR01	PC14	14	F05	4326618	Direct	SO_4151	527	0.52	SO_4151
PR01	PC14	14	F06	4418339	Direct	SO_4238	2647	0.85	SO_4238
PR01	PC14	14	F07	4073871	Direct	hydF	525	0.44	SO_3926
PR01	PC14	14	F08	1734949	Direct	None	NA	NA	None
PR01	PC14	14	F09	1734949, 2462071	Probabilistic, Direct	None, ydaO	NA, 280	NA, 0.30	None, SO_2354
PR01	PC14	14	F10	4324078	Direct	SO_4149	14467	0.96	SO_4149
PR01	PC14	14	F11	3764797	Probabilistic	cysA	824	0.73	SO_3602
PR01	PC14	14	F12	3108705	Probabilistic	SO_2980	463	0.82	SO_2980
PR01	PC14	14	G01	137630	Probabilistic	prtV	423	0.15	SO_0130
PR01	PC14	14	G02
PR01	PC14	14	G03	1369947, 5036056	Probabilistic, Direct	SO_1314, SO_A0085	1129, 206	0.81, 0.38	SO_1314, SO_A0085
PR01	PC14	14	G04	2115638	Direct	htpG	1211	0.63	SO_2016
PR01	PC14	14	G05	4811426	Direct	dinF	654	0.48	SO_4617
PR01	PC14	14	G06	368855	Direct	spoT	1505	0.71	SO_0359
PR01	PC14	14	G07	4122804	Direct	dapA	264	0.24	SO_3985
PR01	PC14	14	G08	1369947	Probabilistic	SO_1314	1129	0.81	SO_1314
PR01	PC14	14	G09	3616581	Direct	glyA	711	0.57	SO_3471
PR01	PC14	14	G10
PR01	PC14	14	G11
PR01	PC14	14	G12
PR01	PC14	14	H01	1144774	Direct	SO_1102	991	0.48	SO_1102
PR01	PC14	14	H02
PR01	PC14	14	H03
PR01	PC14	14	H04
PR01	PC14	14	H05
PR01	PC14	14	H06	473125	Direct	SO_0444	875	0.59	SO_0444
PR01	PC14	14	H07	151486	Direct	None	NA	NA	None
PR01	PC14	14	H08	2896180	Direct	None	NA	NA	None
PR01	PC14	14	H09
PR01	PC14	14	H10	2576297	Direct	cga	312	0.12	SO_2459
PR01	PC14	14	H11	366356, 1287688	Direct, Direct	SO_0357, SO_1236	1992, 1030	0.61, 0.76	SO_0357, SO_1236
PR01	PC14	14	H12	4171813	Direct	None	NA	NA	None
PR01	PC15	15	A01	1231456	Direct	SO_1187	334	0.51	SO_1187
PR01	PC15	15	A02	2620292	Probabilistic	SO_2494	1363	0.73	SO_2494
PR01	PC15	15	A03	315046, 2785088	Probabilistic, Direct	ygiQ, None	70, NA	0.03, NA	SO_0311, None
PR01	PC15	15	A04	965455	Probabilistic	None	NA	NA	None
PR01	PC15	15	A05	4695634	Direct	SO_4503	522	0.58	SO_4503
PR01	PC15	15	A06
PR01	PC15	15	A07	368863	Direct	spoT	1497	0.71	SO_0359
PR01	PC15	15	A08	1107079	Probabilistic	exeM	1556	0.6	SO_1066
PR01	PC15	15	A09	965455, 3228842	Probabilistic, Direct	None, SO_3102	NA, 867	NA, 0.86	None, SO_3102
PR01	PC15	15	A10	851677, 2628995.0	Probabilistic, Direct	endA, SO_2504	416, 316	0.54, 0.51	SO_0833, SO_2504
PR01	PC15	15	A11	4942029	Direct	SO_4734	55	0.02	SO_4734
PR01	PC15	15	A12	4132792	Direct	SO_3994	652	0.56	SO_3994
PR01	PC15	15	B01
PR01	PC15	15	B02
PR01	PC15	15	B03	1054012, 1111372, 1776696, 2785088, 3246841, 3490195	Probabilistic, Direct, Probabilistic, Direct, Direct, Direct	nuoG, katB, copA, None, SO_3119, SO_3343	1328, 1391, 2174, NA,217, 534	0.49, 0.95, 0.96, NA, 0.50, 0.95	SO_1016, SO_1070, SO_1689, None, SO_3119, SO_3343
PR01	PC15	15	B04	3246841	Direct	SO_3119	217	0.5	SO_3119
PR01	PC15	15	B05	1656735	Probabilistic	SO_1580	98	0.04	SO_1580
PR01	PC15	15	B06	3212604	Direct	fadJ	209	0.1	SO_3088
PR01	PC15	15	B07	368863	Direct	spoT	1497	0.71	SO_0359
PR01	PC15	15	B08	1776696	Direct	copA	2174	0.96	SO_1689
PR01	PC15	15	B09	3228842, 5081012	Direct, Direct	SO_3102, SO_A0125	867, 18	0.86, 0.07	SO_3102, SO_A0125
PR01	PC15	15	B10	1054012, 2628995	Probabilistic, Probabilistic	nuoG, SO_2504	1328, 316	0.49, 0.51	SO_1016, SO_2504
PR01	PC15	15	B11	1744851	Probabilistic	SO_1657	266	0.36	SO_1657
PR01	PC15	15	B12	3490195	Direct	SO_3343	534	0.95	SO_3343
PR01	PC15	15	C01	3600493	Direct	None	NA	NA	None
PR01	PC15	15	C02
PR01	PC15	15	C03
PR01	PC15	15	C04	2208245	Direct	SO_2109	45	0.03	SO_2109
PR01	PC15	15	C05
PR01	PC15	15	C06	2022089	Direct	SO_1923	2455	0.8	SO_1923
PR01	PC15	15	C07	815088	Direct	SO_0802	396	0.29	SO_0802
PR01	PC15	15	C08
PR01	PC15	15	C09
PR01	PC15	15	C10	4292776	Direct	speC	1090	0.93	SO_4136
PR01	PC15	15	C11
PR01	PC15	15	C12	3202815, 4187576	Direct, Direct	SO_3083, uvrA	849, 2559	0.30, 0.90	SO_3083, SO_4030
PR01	PC15	15	D01	756135, 1212875	Probabilistic, Direct	SO_0739, rlmH	716, 218	0.86, 0.46	SO_0739, SO_1169
PR01	PC15	15	D02	2531216	Direct	ansA	309	0.31	SO_2421
PR01	PC15	15	D03	620778, 5094224	Probabilistic, Probabilistic	SO_t012, SO_A0138	8, 1941	0.11, 0.78	SO_t012, SO_A0138
PR01	PC15	15	D04
PR01	PC15	15	D05	4037753	Direct	SO_3892	610	1	SO_3892
PR01	PC15	15	D06
PR01	PC15	15	D07
PR01	PC15	15	D08
PR01	PC15	15	D09	158933	Direct	SO_0150	243	0.31	SO_0150
PR01	PC15	15	D10	2799069	Direct	lys	147	0.25	SO_2671
PR01	PC15	15	D11	99428	Direct	None	NA	NA	None
PR01	PC15	15	D12
PR01	PC15	15	E01	879679	Direct	attFG	209	0.08	SO_0856
PR01	PC15	15	E02	3423455, 5027447	Probabilistic, Direct	SO_3282, SO_A0071	910, 326	0.45, 0.78	SO_3282, SO_A0071
PR01	PC15	15	E03
PR01	PC15	15	E04	2692876	Direct	gloB	374	0.47	SO_2563
PR01	PC15	15	E05	1785027, 5036057	Direct, Direct	SO_1697, SO_A0085	546, 205	0.52, 0.38	SO_1697, SO_A0085
PR01	PC15	15	E06	2270389	Direct	SO_2156	1517	0.72	SO_2156
PR01	PC15	15	E07	4862846	Probabilistic	SO_4824	108	0.38	SO_4824
PR01	PC15	15	E08	2681017	Direct	cheY	286	0.78	SO_2547
PR01	PC15	15	E09	4591119	Direct	yiiD	315	0.72	SO_4397
PR01	PC15	15	E10
PR01	PC15	15	E11
PR01	PC15	15	E12	3876629	Direct	SO_3733	1032	0.59	SO_3733
PR01	PC15	15	F01
PR01	PC15	15	F02	370665	Direct	rpoZ	17	0.06	SO_0360
PR01	PC15	15	F03	3804538	Direct	SO_3647	377	0.8	SO_3647
PR01	PC15	15	F04	151514	Probabilistic	None	NA	NA	None
PR01	PC15	15	F05	4731077	Direct	SO_4538	1091	0.74	SO_4538
PR01	PC15	15	F06	739495	Direct	katG	1001	0.45	SO_0725
PR01	PC15	15	F07	3451112	Probabilistic	SO_3302	817	0.21	SO_3302
PR01	PC15	15	F08
PR01	PC15	15	F09
PR01	PC15	15	F10	5030203	Direct	SO_A0077	589	0.93	SO_A0077
PR01	PC15	15	F11
PR01	PC15	15	F12
PR01	PC15	15	G01	4500166	Direct	bpfA	5004	0.6	SO_4317
PR01	PC15	15	G02	3415838	Probabilistic	SO_3275	372	0.66	SO_3275
PR01	PC15	15	G03	5037798	Direct	SO_A0089	97	0.02	SO_A0089
PR01	PC15	15	G04	4159240	Probabilistic	SO_4014	852	0.28	SO_4014
PR01	PC15	15	G05	2917807	Direct	SO_2796	642	0.2	SO_2796
PR01	PC15	15	G06	81468	Direct	natB	338	0.3	SO_0069
PR01	PC15	15	G07
PR01	PC15	15	G08	2785631	Direct	SO_2648	411	0.62	SO_2648
PR01	PC15	15	G09	81468	Direct	natB	338	0.3	SO_0069
PR01	PC15	15	G10
PR01	PC15	15	G11	5020231	Direct	SO_A0061	675	0.98	SO_A0061
PR01	PC15	15	G12	67326, 2819558	Probabilistic, Direct	kdpD, gpJ	816, 147	0.78, 0.14	SO_0060, SO_2702
PR01	PC15	15	H01	2083605	Probabilistic	nrtR	56	0.08	SO_1979
PR01	PC15	15	H02
PR01	PC15	15	H03	581140	Probabilistic	fhs	644	0.38	SO_0560
PR01	PC15	15	H04	749534, 2250104	Probabilistic, Direct	SO_0735, SO_2143	22, 657	0.02, 0.39	SO_0735, SO_2143
PR01	PC15	15	H05
PR01	PC15	15	H06
PR01	PC15	15	H07	749534	Probabilistic	SO_0735	22	0.02	SO_0735
PR01	PC15	15	H08	3268516	Direct	dctD	452	0.33	SO_3138
PR01	PC15	15	H09
PR01	PC15	15	H10	5033049	Direct	SO_A0084\SO_A0082	1722\55	0.87\0.17	SO_A0084\SO_A0082
PR01	PC15	15	H11	3382621	Direct	flgI	609	0.56	SO_3242
PR01	PC15	15	H12	3911424	Direct	SO_3761	945	0.96	SO_3761
PR01	PC16	16	A01	2767933	Direct	None	NA	NA	None
PR01	PC16	16	A02	3561199	Direct	SO_3421	86	0.12	SO_3421
PR01	PC16	16	A03	573521, 2977622	Direct, Probabilistic	None, SO_2853	NA, 672	NA, 0.63	None, SO_2853
PR01	PC16	16	A04	1593847, 3487097	Probabilistic, Direct	lldE, SO_3339	73, 113	0.10, 0.19	SO_1520, SO_3339
PR01	PC16	16	A05	1225934	Direct	None	NA	NA	None
PR01	PC16	16	A06	4636042	Probabilistic	SO_4445	3264	0.95	SO_4445
PR01	PC16	16	A07	4670629	Probabilistic	exaC	1149	0.76	SO_4480
PR01	PC16	16	A08
PR01	PC16	16	A09	2852102	Direct	SO_2736	563	0.58	SO_2736
PR01	PC16	16	A10	1994791	Direct	liuB	244	0.15	SO_1896
PR01	PC16	16	A11	4288935	Direct	None	NA	NA	None
PR01	PC16	16	A12	742234	Direct	phrA	1316	0.87	SO_0726
PR01	PC16	16	B01	2729520	Direct	SO_2596	1243	0.91	SO_2596
PR01	PC16	16	B02
PR01	PC16	16	B03	129263, 143174, 195556, 2015371, 2729520, 3697624, 4912337	Direct, Direct, Direct, Probabilistic, Direct, Direct, Direct	SO_0119, SO_0136, SO_0189, SO_1915, SO_2596, xfp, None	23, 157, 3068, 2920, 1243, 1118, NA	0.06, 0.24, 0.41, 0.75, 0.91, 0.47, NA	SO_0119, SO_0136, SO_0189, SO_1915, SO_2596, SO_3542, None
PR01	PC16	16	B04	195556	Direct	SO_0189	3068	0.41	SO_0189
PR01	PC16	16	B05	143174, 1225934, 1656735	Direct, Probabilistic, Probabilistic	SO_0136, None, SO_1580	157, NA,98	0.24, NA, 0.04	SO_0136, None, SO_1580
PR01	PC16	16	B06	597980, 4636042	Direct, Probabilistic	SO_0576, SO_4445	404, 3264	0.29, 0.95	SO_0576, SO_4445
PR01	PC16	16	B07	3697624	Direct	xfp	1118	0.47	SO_3542
PR01	PC16	16	B08	4912337	Direct	None	NA	NA	None
PR01	PC16	16	B09
PR01	PC16	16	B10	3825457	Probabilistic	exbB	701	0.9	SO_3671
PR01	PC16	16	B11	129263	Direct	SO_0119	23	0.06	SO_0119
PR01	PC16	16	B12	742234, 2015371	Direct, Probabilistic	phrA, SO_1915	1316, 2920	0.87, 0.75	SO_0726, SO_1915
PR01	PC16	16	C01
PR01	PC16	16	C02	4860605	Direct	SO_4661	632	0.61	SO_4661
PR01	PC16	16	C03	2527782, 4704494	Direct, Probabilistic	fadH, fdhC	1004, 487	0.50, 0.47	SO_2419, SO_4511
PR01	PC16	16	C04	3263637	Direct	dctP	613	0.6	SO_3134
PR01	PC16	16	C05	4704495	Probabilistic	fdhC	488	0.47	SO_4511
PR01	PC16	16	C06	557385	Direct	gapA	79	0.08	SO_0538
PR01	PC16	16	C07	3937765, 4704495	Direct, Probabilistic	SO_3786, fdhC	998, 488	0.95, 0.47	SO_3786, SO_4511
PR01	PC16	16	C08	1532183	Direct	None	NA	NA	None
PR01	PC16	16	C09
PR01	PC16	16	C10	2471547	Direct	None	NA	NA	None
PR01	PC16	16	C11
PR01	PC16	16	C12	4999467	Direct	SO_A0039	82	0.07	SO_A0039
PR01	PC16	16	D01
PR01	PC16	16	D02	169584, 1382789	Probabilistic, Direct	pckA, gltB	28, 9	0.02, 0.00	SO_0162, SO_1325
PR01	PC16	16	D03	2666533	Direct	SO_2537	1453	0.72	SO_2537
PR01	PC16	16	D04	4278561	Direct	None	NA	NA	None
PR01	PC16	16	D05	640983	Direct	None	NA	NA	None
PR01	PC16	16	D06
PR01	PC16	16	D07	2871828	Direct	tolR	177	0.41	SO_2750
PR01	PC16	16	D08	2072806	Probabilistic	SO_1967	484	0.38	SO_1967
PR01	PC16	16	D09	696270	Direct	SO_0679	515	0.69	SO_0679
PR01	PC16	16	D10	844218, 1033524, 3489329	Direct, Probabilistic, Probabilistic	SO_0827, chaA, SO_3342	1588, 314, 487	0.97, 0.29, 0.76	SO_0827, SO_1001, SO_3342
PR01	PC16	16	D11
PR01	PC16	16	D12	2083505, 5080752	Probabilistic, Probabilistic	None, None	NA, NA	NA, NA	None, None
PR01	PC16	16	E01	310062, 1160031	Probabilistic, Direct	SO_0304, SO_1117	672, 25	0.70, 0.02	SO_0304, SO_1117
PR01	PC16	16	E02	1397948	Direct	nadB	1061	0.66	SO_1341
PR01	PC16	16	E03	1407386, 1543626	Direct, Probabilistic	None, SO_1480	NA, 1463	NA, 0.82	None, SO_1480
PR01	PC16	16	E04
PR01	PC16	16	E05	1543626, 1847009	Probabilistic, Direct	SO_1480, SO_1766	1463, 2251	0.82, 0.86	SO_1480, SO_1766
PR01	PC16	16	E06	1386582	Direct	cyaC	507	0.48	SO_1329
PR01	PC16	16	E07	4307269	Direct	SO_4147	1073	0.51	SO_4147
PR01	PC16	16	E08	692490, 1543626	Direct, Probabilistic	SO_0674, SO_1480	256, 1463	0.22, 0.82	SO_0674, SO_1480
PR01	PC16	16	E09	1543626, 4187686	Probabilistic, Direct	SO_1480, uvrA	1463, 2669	0.82, 0.94	SO_1480, SO_4030
PR01	PC16	16	E10	151077	Direct	None	NA	NA	None
PR01	PC16	16	E11	881212	Direct	None	NA	NA	None
PR01	PC16	16	E12	4713535	Direct	SO_4519	515	0.56	SO_4519
PR01	PC16	16	F01	1965656, 4792672	Probabilistic, Probabilistic	SO_1872, cusA	4038, 2876	0.95, 0.92	SO_1872, SO_4598
PR01	PC16	16	F02	1893416	Direct	sapC	433	0.49	SO_1803
PR01	PC16	16	F03	2977622	Direct	SO_2853	672	0.63	SO_2853
PR01	PC16	16	F04	1593847	Direct	lldE	73	0.1	SO_1520
PR01	PC16	16	F05	4894030	Probabilistic	vmeB	588	0.19	SO_4692
PR01	PC16	16	F06	2590851, 3995653	Direct, Direct	SO_2469, relV	1101, 248	0.41, 0.32	SO_2469, SO_3846
PR01	PC16	16	F07	4545472	Direct	hlyA	200	0.15	SO_4351
PR01	PC16	16	F08	1616034	Direct	None	NA	NA	None
PR01	PC16	16	F09	906873, 3233068, 3262261, 4948288	Probabilistic, Probabilistic, Direct, Direct	pepB, None, None, ccoG	1261, NA,NA, 1173	0.98, NA, NA, 0.82	SO_0876, None, None, SO_4737
PR01	PC16	16	F10	1657607, 3825457	Direct, Probabilistic	SO_1580, exbB	970, 701	0.44, 0.90	SO_1580, SO_3671
PR01	PC16	16	F11	2645019	Direct	SO_2519	1149	1	SO_2519
PR01	PC16	16	F12	1965656, 4136090	Probabilistic, Direct	SO_1872, SO_4001	4038, 2599	0.95, 0.89	SO_1872, SO_4001
PR01	PC16	16	G01	4142253	Direct	SO_4002	1548	0.3	SO_4002
PR01	PC16	16	G02	439183, 4649839, 5124623	Direct, Direct, Direct	aceE, SO_4461, SO_A0165	782, 0,719	0.29, 0.00, 0.83	SO_0424, SO_4461, SO_A0165
PR01	PC16	16	G03	2543472	Probabilistic	None	NA	NA	None
PR01	PC16	16	G04	5114014	Direct	SO_A0154	973	0.63	SO_A0154
PR01	PC16	16	G05	4839581	Direct	SO_4812	1394	0.76	SO_4812
PR01	PC16	16	G06	3130806	Direct	trpE	944	0.55	SO_3019
PR01	PC16	16	G07
PR01	PC16	16	G08	4421367	Direct	None	NA	NA	None
PR01	PC16	16	G09	4468199	Direct	None	NA	NA	None
PR01	PC16	16	G10	2178030, 3198068	Direct, Probabilistic	SO_2081, SO_3078	1664, 324	0.88, 0.28	SO_2081, SO_3078
PR01	PC16	16	G11	1594179	Direct	None	NA	NA	None
PR01	PC16	16	G12	128246, 3130806	Direct, Direct	SO_0118, trpE	139, 944	0.16, 0.55	SO_0118, SO_3019
PR01	PC16	16	H01
PR01	PC16	16	H02	18306	Direct	tag	27	0.05	SO_0016
PR01	PC16	16	H03	976762	Direct	SO_0944	301	0.43	SO_0944
PR01	PC16	16	H04	2009780	Direct	SO_1911	233	0.25	SO_1911
PR01	PC16	16	H05	4894030	Probabilistic	vmeB	588	0.19	SO_4692
PR01	PC16	16	H06	2785777	Direct	SO_2648	557	0.84	SO_2648
PR01	PC16	16	H07
PR01	PC16	16	H08
PR01	PC16	16	H09	4948288	Direct	ccoG	1173	0.82	SO_4737
PR01	PC16	16	H10
PR01	PC16	16	H11	1994293	Direct	liuB	742	0.46	SO_1896
PR01	PC16	16	H12	2083505	Direct	None	NA	NA	None
PR01	PC17	17	A01	2557118	Direct	thiDE	1420	0.9	SO_2444
PR01	PC17	17	A02
PR01	PC17	17	A03
PR01	PC17	17	A04	2909596	Direct	SO_2786	127	0.7	SO_2786
PR01	PC17	17	A05	21519	Direct	SO_0017	610	0.19	SO_0017
PR01	PC17	17	A06
PR01	PC17	17	A07
PR01	PC17	17	A08	366764	Direct	SO_0357	2400	0.73	SO_0357
PR01	PC17	17	A09	917093, 4700971	Direct, Probabilistic	aguA, fdhA	1110, 486	1.00, 0.17	SO_0887, SO_4509
PR01	PC17	17	A10	3147389, 4303045	Direct, Direct	putB, SO_4145	923, 1235	0.85, 0.82	SO_3034, SO_4145
PR01	PC17	17	A11	202564	Probabilistic	SO_0193	150	0.25	SO_0193
PR01	PC17	17	A12	1235152, 5091838	Direct, Probabilistic	SO_1192, None	31, NA	0.05, NA	SO_1192, None
PR01	PC17	17	B01	2557118	Direct	thiDE	1420	0.9	SO_2444
PR01	PC17	17	B02
PR01	PC17	17	B03	202564, 362975, 739880, 1808046, 2794222, 4158608	Probabilistic, Direct, Direct, Direct, Direct, Direct	SO_0193, SO_0355, katG, SO_1722, SO_2660, SO_4014	150, 1035, 1386, 135, 618, 1484	0.25, 0.62, 0.62, 0.27, 1.00, 0.48	SO_0193, SO_0355, SO_0725, SO_1722, SO_2660, SO_4014
PR01	PC17	17	B04	2386517, 2909596	Direct, Direct	None, SO_2786	NA, 127	NA, 0.70	None, SO_2786
PR01	PC17	17	B05	21519, 4158608	Direct, Direct	SO_0017, SO_4014	610, 1484	0.19, 0.48	SO_0017, SO_4014
PR01	PC17	17	B06
PR01	PC17	17	B07
PR01	PC17	17	B08
PR01	PC17	17	B09	917093, 2794222	Direct, Direct	aguA, SO_2660	1110, 618	1.00, 1.00	SO_0887, SO_2660
PR01	PC17	17	B10	739880, 4303045	Direct, Direct	katG, SO_4145	1386, 1235	0.62, 0.82	SO_0725, SO_4145
PR01	PC17	17	B11	202564, 1808046, 2878700	Probabilistic, Direct, Probabilistic	SO_0193, SO_1722, None	150, 135, NA	0.25, 0.27, NA	SO_0193, SO_1722, None
PR01	PC17	17	B12	1235152	Direct	SO_1192	31	0.05	SO_1192
PR01	PC17	17	C01	1989158	Direct	liuF	242	0.34	SO_1892
PR01	PC17	17	C02
PR01	PC17	17	C03	4301075	Direct	SO_4143	1698	0.98	SO_4143
PR01	PC17	17	C04	1009925	Direct	rumB	323	0.28	SO_0980
PR01	PC17	17	C05	737465	Direct	None	NA	NA	None
PR01	PC17	17	C06
PR01	PC17	17	C07	1960326	Direct	yitL	375	0.45	SO_1868
PR01	PC17	17	C08	4802381	Direct	coxA	102	0.06	SO_4607
PR01	PC17	17	C09	465493	Probabilistic	SO_0440	2759	0.86	SO_0440
PR01	PC17	17	C10	1627728, 4929561	Direct, Probabilistic	None, moaA	NA, 699	NA, 0.71	None, SO_4724
PR01	PC17	17	C11	4609528	Probabilistic	dcuB	311	0.23	SO_4417
PR01	PC17	17	C12
PR01	PC17	17	D01	2283138	Direct	None	NA	NA	None
PR01	PC17	17	D02	2362040	Direct	SO_2247	402	0.55	SO_2247
PR01	PC17	17	D03	291025	Direct	pilO	615	0.99	SO_0283
PR01	PC17	17	D04	3252777	Direct	SO_3125	912	0.71	SO_3125
PR01	PC17	17	D05
PR01	PC17	17	D06
PR01	PC17	17	D07	424714, 5094224	Direct, Probabilistic	rhlB, SO_A0138	984, 1941	0.75, 0.78	SO_0407, SO_A0138
PR01	PC17	17	D08
PR01	PC17	17	D09	2629043, 3456175	Probabilistic, Direct	SO_2504, SO_3306	364, 2542	0.59, 0.72	SO_2504, SO_3306
PR01	PC17	17	D10	2067461	Direct	None	NA	NA	None
PR01	PC17	17	D11
PR01	PC17	17	D12	4929667	Direct	moaA	805	0.82	SO_4724
PR01	PC17	17	E01	213182	Direct	SO_0205	62	0.14	SO_0205
PR01	PC17	17	E02	1945717	Direct	SO_1854	522	0.28	SO_1854
PR01	PC17	17	E03	2210550	Direct	SO_2111	160	0.37	SO_2111
PR01	PC17	17	E04	544615, 1188387	Probabilistic, Direct	SO_0520, SO_1144	2872, 8	0.89, 0.01	SO_0520, SO_1144
PR01	PC17	17	E05	1903546, 4083717	Direct, Direct	None, purA	NA, 341	NA, 0.26	None, SO_3937
PR01	PC17	17	E06	345690	Direct	SO_0341	317	0.07	SO_0341
PR01	PC17	17	E07
PR01	PC17	17	E08	4994151	Direct	SO_A0031	1561	0.83	SO_A0031
PR01	PC17	17	E09	4441796	Direct	hsdM	937	0.58	SO_4265
PR01	PC17	17	E10	100350	Direct	deoD	609	0.86	SO_0092
PR01	PC17	17	E11	997384	Direct	SO_0962	190	0.36	SO_0962
PR01	PC17	17	E12	2550543	Direct	SO_2438	143	0.16	SO_2438
PR01	PC17	17	F01	4834277	Direct	SO_4636	24	0.02	SO_4636
PR01	PC17	17	F02	565874	Probabilistic	SO_0544	1409	0.65	SO_0544
PR01	PC17	17	F03	2460891	Direct	SO_2353	153	0.25	SO_2353
PR01	PC17	17	F04	3644692	Direct	None	NA	NA	None
PR01	PC17	17	F05
PR01	PC17	17	F06	4236126	Direct	SO_4080	2157	0.87	SO_4080
PR01	PC17	17	F07	1276524	Direct	torR	295	0.42	SO_1228
PR01	PC17	17	F08	3139084	Direct	None	NA	NA	None
PR01	PC17	17	F09	4449849, 4700971	Direct, Probabilistic	SO_4270, fdhA	619, 486	0.70, 0.17	SO_4270, SO_4509
PR01	PC17	17	F10	3248295	Direct	agaO	906	0.66	SO_3120
PR01	PC17	17	F11	663257, 3509076	Direct, Direct	ppiC, glsA	212, 317	0.76, 0.35	SO_0635, SO_3365
PR01	PC17	17	F12	2963143	Direct	sbcC	576	0.19	SO_2843
PR01	PC17	17	G01	3655386	Direct	nagX	1015	0.86	SO_3504
PR01	PC17	17	G02
PR01	PC17	17	G03
PR01	PC17	17	G04
PR01	PC17	17	G05
PR01	PC17	17	G06	5058507	Direct	None	NA	NA	None
PR01	PC17	17	G07	3679439	Direct	pilY	2248	0.64	SO_3525
PR01	PC17	17	G08	811156	Direct	SO_0798	1493	0.69	SO_0798
PR01	PC17	17	G09
PR01	PC17	17	G10	4327880	Direct	sye3	1042	0.92	SO_4153
PR01	PC17	17	G11
PR01	PC17	17	G12	3626091	Direct	SO_3479	938	0.21	SO_3479
PR01	PC17	17	H01
PR01	PC17	17	H02	557157	Direct	None	NA	NA	None
PR01	PC17	17	H03	3546659	Direct	SO_3408	298	0.84	SO_3408
PR01	PC17	17	H04
PR01	PC17	17	H05
PR01	PC17	17	H06	351649	Direct	prpB	819	0.93	SO_0345
PR01	PC17	17	H07	3555113	Probabilistic	thrB	105	0.11	SO_3414
PR01	PC17	17	H08	494424	Direct	SO_4764	26	0.06	SO_4764
PR01	PC17	17	H09	2089464	Direct	SO_1986	234	0.39	SO_1986
PR01	PC17	17	H10	579768	Direct	SO_0559	538	0.65	SO_0559
PR01	PC17	17	H11	5099429	Probabilistic	SO_A0141	863	0.5	SO_A0141
PR01	PC17	17	H12
PR01	PC18	18	A01	2401043	Direct	SO_2286	586	0.33	SO_2286
PR01	PC18	18	A02	3428946	Direct	purL	3880	1	SO_3287
PR01	PC18	18	A03	4613519, 5112842	Direct, Probabilistic	SO_4422, SO_A0153	469, 594	0.22, 0.19	SO_4422, SO_A0153
PR01	PC18	18	A04	3432148	Probabilistic	purL	678	0.17	SO_3287
PR01	PC18	18	A05
PR01	PC18	18	A06	3926875	Direct	SO_3775	739	0.97	SO_3775
PR01	PC18	18	A07
PR01	PC18	18	A08	1381315, 4550243	Direct, Direct	gltB, None	1483, NA	0.33, NA	SO_1325, None
PR01	PC18	18	A09	5112842	Probabilistic	SO_A0153	594	0.19	SO_A0153
PR01	PC18	18	A10	2288604, 5081811	Direct, Probabilistic	ndpA, SO_A0126	279, 560	0.27, 0.54	SO_2177, SO_A0126
PR01	PC18	18	A11
PR01	PC18	18	A12	4455263, 4541862	Direct, Direct	None, ilvC	NA, 1367	NA, 0.92	None, SO_4349
PR01	PC18	18	B01	2401043	Direct	SO_2286	586	0.33	SO_2286
PR01	PC18	18	B02
PR01	PC18	18	B03	1999748, 2533069, 3077640, 3942553, 4613519, 4817958	Direct, Direct, Direct, Direct, Direct, Probabilistic	prpE, SO_2424, J, SO_3791, SO_4422, SO_4622	720, 653, 2832, 277, 469, 1110	0.38, 0.58, 0.70, 0.23, 0.22, 0.89	SO_1900, SO_2424, SO_2940, SO_3791, SO_4422, SO_4622
PR01	PC18	18	B04	4339859	Direct	SO_4166	347	0.16	SO_4166
PR01	PC18	18	B05	1634044	Probabilistic	SO_1557	708	0.73	SO_1557
PR01	PC18	18	B06
PR01	PC18	18	B07	1999748	Direct	prpE	720	0.38	SO_1900
PR01	PC18	18	B08
PR01	PC18	18	B09
PR01	PC18	18	B10	3942553	Direct	SO_3791	277	0.23	SO_3791
PR01	PC18	18	B11	2362657	Probabilistic	sdaA	1196	0.87	SO_2248
PR01	PC18	18	B12	3077640	Direct	J	2832	0.7	SO_2940
PR01	PC18	18	C01	2881211	Probabilistic	SO_2758	428	0.31	SO_2758
PR01	PC18	18	C02
PR01	PC18	18	C03	4817958	Probabilistic	SO_4622	1110	0.89	SO_4622
PR01	PC18	18	C04
PR01	PC18	18	C05	2576507	Direct	cga	522	0.21	SO_2459
PR01	PC18	18	C06	1421367, 2150633	Probabilistic, Direct	SO_1365, SO_2050	191, 439	0.57, 0.68	SO_1365, SO_2050
PR01	PC18	18	C07
PR01	PC18	18	C08	1421367, 2881211, 3028341	Probabilistic, Probabilistic, Probabilistic	SO_1365, SO_2758, SO_2901	191, 428, 909	0.57, 0.31, 0.81	SO_1365, SO_2758, SO_2901
PR01	PC18	18	C09	63299	Direct	None	NA	NA	None
PR01	PC18	18	C10	4597040	Direct	SO_4404	1169	0.96	SO_4404
PR01	PC18	18	C11	3002605	Direct	prkA	296	0.15	SO_2882
PR01	PC18	18	C12	3073650	Direct	None	NA	NA	None
PR01	PC18	18	D01
PR01	PC18	18	D02	999781	Probabilistic	SO_0967	452	0.23	SO_0967
PR01	PC18	18	D03	1795598.0, 4817958	Direct, Probabilistic	SO_1706, SO_4622	794, 1110	0.82, 0.89	SO_1706, SO_4622
PR01	PC18	18	D04	638640	Direct	SO_0614	276	0.11	SO_0614
PR01	PC18	18	D05	77308, 609514	Probabilistic, Direct	SO_0066, SO_0584	4944, 178	0.87, 0.11	SO_0066, SO_0584
PR01	PC18	18	D06
PR01	PC18	18	D07	1269139, 4508424	Direct, Probabilistic	SO_1222, aggA	361, 1268	0.30, 0.90	SO_1222, SO_4320
PR01	PC18	18	D08
PR01	PC18	18	D09	4838707	Probabilistic	SO_4643	136	0.41	SO_4643
PR01	PC18	18	D10	5119347	Direct	SO_A0161	579	0.51	SO_A0161
PR01	PC18	18	D11	666422	Direct	SO_0639	1295	0.42	SO_0639
PR01	PC18	18	D12	307976	Direct	SO_0302	505	1	SO_0302
PR01	PC18	18	E01	2401043, 2549762	Direct, Direct	SO_2286, SO_2437	586, 1481	0.33, 0.78	SO_2286, SO_2437
PR01	PC18	18	E02	1162123	Direct	None	NA	NA	None
PR01	PC18	18	E03	119473, 1795598, 4817958	Direct, Probabilistic, Probabilistic	yedE, SO_1706, SO_4622	726, 794, 1110	0.60, 0.82, 0.89	SO_0108, SO_1706, SO_4622
PR01	PC18	18	E04	1965447, 3294703	Direct, Direct	SO_1872, wbfC	4247, 334	1.00, 0.43	SO_1872, SO_3158
PR01	PC18	18	E05	2915686	Direct	SO_2794	494	0.7	SO_2794
PR01	PC18	18	E06	1487874, 5041568	Probabilistic, Direct	None, SO_A0089\SO_A0092	NA, 3867\1161	NA, 0.90\0.72	None, SO_A0089\SO_A0092
PR01	PC18	18	E07	848288	Direct	phoA	1175	0.86	SO_0830
PR01	PC18	18	E08	3028341, 4310947	Probabilistic, Direct	SO_2901, SO_4149	909, 1336	0.81, 0.09	SO_2901, SO_4149
PR01	PC18	18	E09	1162098	Direct	None	NA	NA	None
PR01	PC18	18	E10	1162123	Probabilistic	None	NA	NA	None
PR01	PC18	18	E11	175289	Direct	gspE	877	0.56	SO_0167
PR01	PC18	18	E12	3073650	Direct	None	NA	NA	None
PR01	PC18	18	F01	4258647, 4659995	Direct, Probabilistic	mshQ, glnL	2656, 395	0.70, 0.38	SO_4100, SO_4471
PR01	PC18	18	F02	4196690	Direct	None	NA	NA	None
PR01	PC18	18	F03	2732794, 4817958	Direct, Probabilistic	SO_2597, SO_4622	24, 1110	0.01, 0.89	SO_2597, SO_4622
PR01	PC18	18	F04
PR01	PC18	18	F05	475496	Direct	SO_0448	184	0.63	SO_0448
PR01	PC18	18	F06	1442117, 3423522	Direct, Probabilistic	SO_1385, SO_3282	630, 977	0.40, 0.49	SO_1385, SO_3282
PR01	PC18	18	F07	1287189	Direct	SO_1236	531	0.39	SO_1236
PR01	PC18	18	F08	2205564	Direct	opgG	1410	0.86	SO_2107
PR01	PC18	18	F09
PR01	PC18	18	F10	4655121	Direct	SO_4466	904	0.46	SO_4466
PR01	PC18	18	F11	175289	Direct	gspE	877	0.56	SO_0167
PR01	PC18	18	F12	1822843	Direct	oleB	23	0.02	SO_1743
PR01	PC18	18	G01	1030340	Direct	pbpG	362	0.38	SO_0999
PR01	PC18	18	G02	2093297	Direct	SO_1991	268	0.75	SO_1991
PR01	PC18	18	G03	3450988, 4508425	Direct, Probabilistic	SO_3302, aggA	941, 1269	0.24, 0.90	SO_3302, SO_4320
PR01	PC18	18	G04	5080786	Probabilistic	SO_A0125	244	0.91	SO_A0125
PR01	PC18	18	G05	2292317	Direct	SO_2180	320	0.37	SO_2180
PR01	PC18	18	G06
PR01	PC18	18	G07	992158, 5000356	Direct, Probabilistic	ahpF, SO_A0039	640, 971	0.40, 0.89	SO_0956, SO_A0039
PR01	PC18	18	G08	928460, 5000356	Direct, Probabilistic	SO_0900, SO_A0039	16, 971	0.02, 0.89	SO_0900, SO_A0039
PR01	PC18	18	G09	376823, 1162098, 5000356	Direct, Direct, Probabilistic	SO_0365, None, SO_A0039	1136, NA,971	0.80, NA, 0.89	SO_0365, None, SO_A0039
PR01	PC18	18	G10	882342	Direct	glyP	1126	0.83	SO_0858
PR01	PC18	18	G11	5000356	Probabilistic	SO_A0039	971	0.89	SO_A0039
PR01	PC18	18	G12	4513490, 5080786	Direct, Probabilistic	SO_4324, SO_A0125	845, 244	0.32, 0.91	SO_4324, SO_A0125
PR01	PC18	18	H01	2881211, 4800584	Probabilistic, Direct	SO_2758, None	428, NA	0.31, NA	SO_2758, None
PR01	PC18	18	H02	4676875	Direct	SO_4490	209	0.95	SO_4490
PR01	PC18	18	H03	471703, 540082	Direct, Direct	None, SO_0518	NA, 1052	NA, 0.77	None, SO_0518
PR01	PC18	18	H04	3204377	Direct	SO_3083	2411	0.86	SO_3083
PR01	PC18	18	H05	585850	Direct	SO_0564	519	0.44	SO_0564
PR01	PC18	18	H06
PR01	PC18	18	H07	4904763	Probabilistic	gor	1027	0.76	SO_4702
PR01	PC18	18	H08	3748256	Direct	None	NA	NA	None
PR01	PC18	18	H09	3458516	Direct	SO_3306	201	0.06	SO_3306
PR01	PC18	18	H10
PR01	PC18	18	H11	1905232	Direct	SO_1815	429	0.47	SO_1815
PR01	PC18	18	H12	4557402	Direct	SO_4362	338	0.5	SO_4362
PR01	PC19	19	A01	3848752, 4930392	Direct, Probabilistic	SO_3697, None	338, NA	0.93, NA	SO_3697, None
PR01	PC19	19	A02
PR01	PC19	19	A03	1104120	Probabilistic	None	NA	NA	None
PR01	PC19	19	A04	1079641	Direct	None	NA	NA	None
PR01	PC19	19	A05
PR01	PC19	19	A06	3198991	Direct	aroC	573	0.52	SO_3079
PR01	PC19	19	A07	4108875	Direct	None	NA	NA	None
PR01	PC19	19	A08	4839069	Probabilistic	None	NA	NA	None
PR01	PC19	19	A09	3996313, 4930392	Direct, Probabilistic	None, None	NA, NA	NA, NA	None, None
PR01	PC19	19	A10
PR01	PC19	19	A11
PR01	PC19	19	A12
PR01	PC19	19	B01	1491948.0, 2225157, 3848752	Direct, Probabilistic, Direct	dmsA, cheY, SO_3697	757, 121, 338	0.30, 0.33, 0.93	SO_1429, SO_2120, SO_3697
PR01	PC19	19	B02
PR01	PC19	19	B03	1633732, 2953600, 4109741, 4298178	Direct, Direct, Direct, Direct	SO_1557, SO_2835, SO_3972, SO_4141	396, 435, 226, 566	0.41, 0.64, 0.97, 0.77	SO_1557, SO_2835, SO_3972, SO_4141
PR01	PC19	19	B04
PR01	PC19	19	B05	3213731, 4715751	Probabilistic, Direct	fadI, SO_4520	398, 1336	0.30, 1.00	SO_3089, SO_4520
PR01	PC19	19	B06	2953600	Direct	SO_2835	435	0.64	SO_2835
PR01	PC19	19	B07	2327797, 3204627	Probabilistic, Direct	gluP, SO_3083	1245, 2661	0.98, 0.95	SO_2214, SO_3083
PR01	PC19	19	B08	4109741	Direct	SO_3972	226	0.97	SO_3972
PR01	PC19	19	B09	4298178	Direct	SO_4141	566	0.77	SO_4141
PR01	PC19	19	B10
PR01	PC19	19	B11
PR01	PC19	19	B12
PR01	PC19	19	C01	289941	Direct	pilN	112	0.19	SO_0282
PR01	PC19	19	C02	4615722	Direct	yqaE	20	0.04	SO_4423
PR01	PC19	19	C03	609087, 978399	Direct, Direct	bfd, SO_0945	4, 2037	0.02, 0.64	SO_0583, SO_0945
PR01	PC19	19	C04
PR01	PC19	19	C05	3213731	Probabilistic	fadI	398	0.3	SO_3089
PR01	PC19	19	C06	2884358	Direct	purN	538	0.84	SO_2761
PR01	PC19	19	C07
PR01	PC19	19	C08	5121606	Probabilistic	None	NA	NA	None
PR01	PC19	19	C09
PR01	PC19	19	C10
PR01	PC19	19	C11
PR01	PC19	19	C12	41463	Direct	None	NA	NA	None
PR01	PC19	19	D01
PR01	PC19	19	D02	5031422	Direct	SO_A0079	195	0.65	SO_A0079
PR01	PC19	19	D03	620778, 1810705	Probabilistic, Probabilistic	SO_t012, pstA	8, 6	0.11, 0.00	SO_t012, SO_1724
PR01	PC19	19	D04	2185481	Direct	lpxM	837	0.89	SO_2088
PR01	PC19	19	D05	393762	Direct	hsdR	865	0.28	SO_0380
PR01	PC19	19	D06
PR01	PC19	19	D07	2204615, 5083071	Direct, Direct	opgG, SO_A0128	461, 133	0.28, 0.12	SO_2107, SO_A0128
PR01	PC19	19	D08	537188	Probabilistic	yaeJ	296	0.69	SO_0513
PR01	PC19	19	D09	2079928	Probabilistic	SO_1975	6	0.01	SO_1975
PR01	PC19	19	D10	5119347	Direct	SO_A0161	579	0.51	SO_A0161
PR01	PC19	19	D11
PR01	PC19	19	D12
PR01	PC19	19	E01	1984150, 2914259	Direct, Direct	None, cdd	NA, 471	NA, 0.53	None, SO_2791
PR01	PC19	19	E02	3069537	Direct	SO_2934	2014	0.81	SO_2934
PR01	PC19	19	E03	3476805	Direct	None	NA	NA	None
PR01	PC19	19	E04
PR01	PC19	19	E05	4994845	Direct	SO_A0032	256	0.56	SO_A0032
PR01	PC19	19	E06	3548645	Direct	SO_3411	2579	0.79	SO_3411
PR01	PC19	19	E07	2219893	Probabilistic	yfiQ	1757	0.65	SO_2116
PR01	PC19	19	E08
PR01	PC19	19	E09
PR01	PC19	19	E10	2201968	Direct	qseB	395	0.6	SO_2104
PR01	PC19	19	E11
PR01	PC19	19	E12
PR01	PC19	19	F01
PR01	PC19	19	F02
PR01	PC19	19	F03	1199552	Direct	SO_1156	348	0.16	SO_1156
PR01	PC19	19	F04	2028510	Direct	SO_1925	383	0.36	SO_1925
PR01	PC19	19	F05	4674872	Direct	SO_4488	12	0.01	SO_4488
PR01	PC19	19	F06	556902	Direct	SO_0536	23	0.1	SO_0536
PR01	PC19	19	F07	3709487	Direct	SO_3552	732	0.39	SO_3552
PR01	PC19	19	F08
PR01	PC19	19	F09
PR01	PC19	19	F10
PR01	PC19	19	F11	5112841	Probabilistic	SO_A0153	595	0.19	SO_A0153
PR01	PC19	19	F12	1199552	Direct	SO_1156	348	0.16	SO_1156
PR01	PC19	19	G01	1902763, 4930392	Probabilistic, Probabilistic	mdeA, None	560, NA	0.47, NA	SO_1812, None
PR01	PC19	19	G02	714885	Direct	dsbD	1121	0.61	SO_0696
PR01	PC19	19	G03
PR01	PC19	19	G04	699445, 1269996	Direct, Direct	SO_0680, serB	2824, 416	0.72, 0.42	SO_0680, SO_1223
PR01	PC19	19	G05	1578074	Direct	None	NA	NA	None
PR01	PC19	19	G06	699445	Direct	SO_0680	2824	0.72	SO_0680
PR01	PC19	19	G07	1902763	Probabilistic	mdeA	560	0.47	SO_1812
PR01	PC19	19	G08	2368349	Direct	mfd	2996	0.86	SO_2255
PR01	PC19	19	G09	4930392	Probabilistic	None	NA	NA	None
PR01	PC19	19	G10
PR01	PC19	19	G11	884592	Probabilistic	SO_0859	1891	0.36	SO_0859
PR01	PC19	19	G12	4795223	Probabilistic	None	NA	NA	None
PR01	PC19	19	H01	1609274	Direct	gcvA	866	0.95	SO_1533
PR01	PC19	19	H02	709241, 3762444	Probabilistic, Direct	SO_0691, cysT	4, 192	0.01, 0.23	SO_0691, SO_3600
PR01	PC19	19	H03	654369, 2830090	Probabilistic, Direct	SO_0628, SO_2711	901, 25	0.41, 0.03	SO_0628, SO_2711
PR01	PC19	19	H04
PR01	PC19	19	H05	1578074	Direct	None	NA	NA	None
PR01	PC19	19	H06	620378	Direct	SO_t010	8	0.11	SO_t010
PR01	PC19	19	H07	620434	Direct	SO_t010	64	0.85	SO_t010
PR01	PC19	19	H08	3704066, 5121606	Direct, Probabilistic	talB, None	955, NA	1.00, NA	SO_3546, None
PR01	PC19	19	H09
PR01	PC19	19	H10	2201967	Direct	qseB	394	0.6	SO_2104
PR01	PC19	19	H11
PR01	PC19	19	H12
PR01	PC20	20	A01	1004740	Direct	SO_0972	508	0.95	SO_0972
PR01	PC20	20	A02
PR01	PC20	20	A03
PR01	PC20	20	A04	1971077, 4761531	Direct, Probabilistic	SO_1876, yjeH	0, 1269	0.00, 0.99	SO_1876, SO_4565
PR01	PC20	20	A05	3246357	Direct	SO_3118	507	0.76	SO_3118
PR01	PC20	20	A06	3418957	Direct	SO_3278	1122	1	SO_3278
PR01	PC20	20	A07	1028823	Direct	SO_0997	71	0.08	SO_0997
PR01	PC20	20	A08	834876	Direct	None	NA	NA	None
PR01	PC20	20	A09	3418957, 5112842	Direct, Probabilistic	SO_3278, SO_A0153	1122, 594	1.00, 0.19	SO_3278, SO_A0153
PR01	PC20	20	A10
PR01	PC20	20	A11
PR01	PC20	20	A12	196960	Direct	SO_0189	4472	0.59	SO_0189
PR01	PC20	20	B01
PR01	PC20	20	B02
PR01	PC20	20	B03	121704, 987177, 4267589	Direct, Direct, Direct	None, xerD, mshE	NA, 696, 1013	NA, 0.77, 0.58	None, SO_0950, SO_4109
PR01	PC20	20	B04
PR01	PC20	20	B05	1704312	Direct	ptsG	193	0.13	SO_1623
PR01	PC20	20	B06	4267589	Direct	mshE	1013	0.58	SO_4109
PR01	PC20	20	B07
PR01	PC20	20	B08
PR01	PC20	20	B09	987177	Direct	xerD	696	0.77	SO_0950
PR01	PC20	20	B10	2878700, 3088559	Probabilistic, Direct	None, SO_2951	NA, 1550	NA, 0.73	None, SO_2951
PR01	PC20	20	B11	2878700	Probabilistic	None	NA	NA	None
PR01	PC20	20	B12	121704	Direct	None	NA	NA	None
PR01	PC20	20	C01
PR01	PC20	20	C02	841631, 3837710, 4050338, 4763813	Probabilistic, Direct, Probabilistic, Direct	None, SO_3688, SO_3902, nrfD	NA, 1335, 382, 852	NA, 0.80, 0.85, 0.91	None, SO_3688, SO_3902, SO_4568
PR01	PC20	20	C03	996367	Direct	None	NA	NA	None
PR01	PC20	20	C04	153806, 4761531	Direct, Probabilistic	SO_0145, yjeH	141, 1269	0.37, 0.99	SO_0145, SO_4565
PR01	PC20	20	C05
PR01	PC20	20	C06
PR01	PC20	20	C07	1274428, 3716488, 4050338	Direct, Probabilistic, Probabilistic	radA, None, SO_3902	218, NA,382	0.16, NA, 0.85	SO_1226, None, SO_3902
PR01	PC20	20	C08
PR01	PC20	20	C09
PR01	PC20	20	C10	4860984	Direct	SO_4661	253	0.24	SO_4661
PR01	PC20	20	C11
PR01	PC20	20	C12	4632719	Probabilistic	None	NA	NA	None
PR01	PC20	20	D01	3202492, 5043686	Direct, Probabilistic	SO_3083, parA	526, 463	0.19, 0.39	SO_3083, SO_A0095
PR01	PC20	20	D02	2602413, 4287944	Probabilistic, Direct	SO_2481, SO_4129	1301, 39	0.94, 0.04	SO_2481, SO_4129
PR01	PC20	20	D03	1749732	Direct	SO_1661	56	0.06	SO_1661
PR01	PC20	20	D04
PR01	PC20	20	D05
PR01	PC20	20	D06
PR01	PC20	20	D07	957496, 2204615	Probabilistic, Direct	SO_0928, opgG	884, 461	0.93, 0.28	SO_0928, SO_2107
PR01	PC20	20	D08	825936, 915026, 5043686	Direct, Probabilistic, Probabilistic	SO_0813, yheS, parA	697, 311, 463	0.48, 0.16, 0.39	SO_0813, SO_0885, SO_A0095
PR01	PC20	20	D09
PR01	PC20	20	D10	568436	Direct	SO_0545	1377	0.8	SO_0545
PR01	PC20	20	D11	520490	Direct	SO_0496	805	0.87	SO_0496
PR01	PC20	20	D12	3363689	Direct	fliI	942	0.7	SO_3225
PR01	PC20	20	E01	1666226	Direct	SO_1591	657	0.73	SO_1591
PR01	PC20	20	E02
PR01	PC20	20	E03	3907623	Direct	glnE	2600	0.91	SO_3760
PR01	PC20	20	E04	3355875	Direct	flhB	873	0.77	SO_3215
PR01	PC20	20	E05	818159	Direct	phoD	431	0.24	SO_0806
PR01	PC20	20	E06	4009471	Probabilistic	modE	366	0.47	SO_3862
PR01	PC20	20	E07	2224791	Direct	SO_2119	1456	0.86	SO_2119
PR01	PC20	20	E08	2162897	Direct	tyrP	622	0.52	SO_2065
PR01	PC20	20	E09	656025	Direct	nosA	164	0.08	SO_0630
PR01	PC20	20	E10	4260992	Direct	mshQ	311	0.08	SO_4100
PR01	PC20	20	E11	4039050	Direct	SO_3894	517	0.32	SO_3894
PR01	PC20	20	E12	1362662	Direct	SO_1309	2671	0.88	SO_1309
PR01	PC20	20	F01	72288	Direct	None	NA	NA	None
PR01	PC20	20	F02	2154908, 4494805	Probabilistic, Direct	frmA, None	1044, NA	0.92, NA	SO_2054, None
PR01	PC20	20	F03	2842607	Direct	SO_2725	243	0.38	SO_2725
PR01	PC20	20	F04	1627822, 3377704	Direct, Direct	SO_1552, None	2146, NA	0.99, NA	SO_1552, None
PR01	PC20	20	F05	526308	Direct	SO_0500	457	0.28	SO_0500
PR01	PC20	20	F06	121253	Direct	SO_0110	377	0.28	SO_0110
PR01	PC20	20	F07	175938	Direct	gspE	1526	0.98	SO_0167
PR01	PC20	20	F08	328182	Direct	SO_0321	483	0.8	SO_0321
PR01	PC20	20	F09
PR01	PC20	20	F10	291016	Direct	pilO	606	0.98	SO_0283
PR01	PC20	20	F11
PR01	PC20	20	F12
PR01	PC20	20	G01
PR01	PC20	20	G02	4277280	Direct	None	NA	NA	None
PR01	PC20	20	G03	4885899	Direct	wcvA	155	0.15	SO_4686
PR01	PC20	20	G04
PR01	PC20	20	G05	1350286	Direct	SO_1299	925	0.75	SO_1299
PR01	PC20	20	G06	189295	Direct	SO_0185	299	0.56	SO_0185
PR01	PC20	20	G07
PR01	PC20	20	G08	3009199	Direct	nhaB	714	0.45	SO_2886
PR01	PC20	20	G09	4948488	Probabilistic	ccoG	973	0.68	SO_4737
PR01	PC20	20	G10
PR01	PC20	20	G11
PR01	PC20	20	G12
PR01	PC20	20	H01	4096200	Probabilistic	mlaD	218	0.46	SO_3952
PR01	PC20	20	H02	487128, 841631	Probabilistic, Probabilistic	SO_0463, None	97, NA	0.11, NA	SO_0463, None
PR01	PC20	20	H03	344803, 3211003, 4711727	Direct, Direct, Direct	SO_0341, fadJ, SO_4516	1204, 1810, 561	0.26, 0.85, 0.27	SO_0341, SO_3088, SO_4516
PR01	PC20	20	H04	1682398, 5055722	Direct, Probabilistic	pfaA, SO_A0106	3764, 587	0.50, 0.36	SO_1602, SO_A0106
PR01	PC20	20	H05
PR01	PC20	20	H06	2626158	Direct	s4P	208	0.43	SO_2500
PR01	PC20	20	H07
PR01	PC20	20	H08	4593112	Direct	SO_4400	368	0.38	SO_4400
PR01	PC20	20	H09	1363425	Direct	None	NA	NA	None
PR01	PC20	20	H10	5048981	Direct	SO_A0099	1457	0.84	SO_A0099
PR01	PC20	20	H11	2737738	Direct	prc	588	0.29	SO_2601
PR01	PC20	20	H12	2655020	Direct	SO_2526	305	0.71	SO_2526
PR01	PC21	21	A01	2007658	Direct	SO_1909	249	0.31	SO_1909
PR01	PC21	21	A02	2207930	Probabilistic	opgH	2118	0.97	SO_2108
PR01	PC21	21	A03	2147442	Direct	None	NA	NA	None
PR01	PC21	21	A04	3487097	Direct	SO_3339	113	0.19	SO_3339
PR01	PC21	21	A05
PR01	PC21	21	A06
PR01	PC21	21	A07
PR01	PC21	21	A08	4940535	Direct	SO_4734	1549	0.63	SO_4734
PR01	PC21	21	A09	4535666	Direct	ilvA	1636	1	SO_4344
PR01	PC21	21	A10	813701	Direct	SO_0801	641	0.7	SO_0801
PR01	PC21	21	A11
PR01	PC21	21	A12
PR01	PC21	21	B01	2007658	Direct	SO_1909	249	0.31	SO_1909
PR01	PC21	21	B02
PR01	PC21	21	B03	1480808, 1538540, 2044446, 4799510, 5098132	Direct, Direct, Direct, Direct, Direct	ifcA, None, None, lexA, SO_A0140	566, NA,NA, 321, 1905	0.32, NA, NA, 0.52, 0.82	SO_1421, None, None, SO_4603, SO_A0140
PR01	PC21	21	B04	2044446	Direct	None	NA	NA	None
PR01	PC21	21	B05	389045	Direct	SO_4817	142	0.66	SO_4817
PR01	PC21	21	B06	2939848	Direct	tnpA	1919	0.93	SO_2820
PR01	PC21	21	B07	100225	Probabilistic	None	NA	NA	None
PR01	PC21	21	B08
PR01	PC21	21	B09	4799510	Direct	lexA	321	0.52	SO_4603
PR01	PC21	21	B10
PR01	PC21	21	B11
PR01	PC21	21	B12	1538540	Direct	None	NA	NA	None
PR01	PC21	21	C01	4018540	Direct	assT	474	0.26	SO_3872
PR01	PC21	21	C02	3220968	Direct	batD	805	0.48	SO_3095
PR01	PC21	21	C03	4518017	Direct	vexR	175	0.31	SO_4326
PR01	PC21	21	C04	1130019	Direct	SO_1091	461	0.52	SO_1091
PR01	PC21	21	C05	1498596	Direct	intA	3153	0.84	SO_1439
PR01	PC21	21	C06	4832946	Direct	None	NA	NA	None
PR01	PC21	21	C07	2513764	Direct	SO_2409	642	0.7	SO_2409
PR01	PC21	21	C08	1994168	Direct	liuB	867	0.54	SO_1896
PR01	PC21	21	C09	3193058	Direct	mnmC	300	0.14	SO_3073
PR01	PC21	21	C10
PR01	PC21	21	C11	542163, 954603	Direct, Direct	SO_0520, SO_0925	420, 409	0.13, 0.41	SO_0520, SO_0925
PR01	PC21	21	C12	5106506	Direct	SO_A0149	131	0.15	SO_A0149
PR01	PC21	21	D01	3125375	Direct	int	878	0.7	SO_3013
PR01	PC21	21	D02	2471260, 2667470	Direct, Probabilistic	ccoN, SO_2537	240, 516	0.17, 0.26	SO_2364, SO_2537
PR01	PC21	21	D03	223536	Direct	None	NA	NA	None
PR01	PC21	21	D04	4740113	Direct	SO_4542	874	0.98	SO_4542
PR01	PC21	21	D05	1073210	Direct	btuC	248	0.22	SO_1034
PR01	PC21	21	D06
PR01	PC21	21	D07	3234451	Direct	sapSH	908	0.37	SO_3106
PR01	PC21	21	D08	3369143	Direct	flrC	1037	0.77	SO_3230
PR01	PC21	21	D09	43726	Direct	aroE	9	0.01	SO_0040
PR01	PC21	21	D10	2579516	Direct	SO_2460	718	0.61	SO_2460
PR01	PC21	21	D11	4204357	Direct	SO_4051	704	0.66	SO_4051
PR01	PC21	21	D12	516830	Direct	SO_0492	64	0.1	SO_0492
PR01	PC21	21	E01	3006142	Direct	SO_2884	555	0.36	SO_2884
PR01	PC21	21	E02	1778375	Direct	ybiT	1223	0.77	SO_1690
PR01	PC21	21	E03	598610	Direct	SO_0576	1034	0.74	SO_0576
PR01	PC21	21	E04	2437247	Probabilistic	cheB	463	0.43	SO_2327
PR01	PC21	21	E05	338352	Direct	SO_0336	1000	0.66	SO_0336
PR01	PC21	21	E06	2797315	Direct	gemA	505	0.95	SO_2667
PR01	PC21	21	E07	21453	Direct	SO_0017	676	0.21	SO_0017
PR01	PC21	21	E08	3970027	Direct	amtB	366	0.28	SO_3820
PR01	PC21	21	E09	4763381	Direct	SO_4567	354	0.82	SO_4567
PR01	PC21	21	E10
PR01	PC21	21	E11
PR01	PC21	21	E12
PR01	PC21	21	F01	4903701	Direct	None	NA	NA	None
PR01	PC21	21	F02	2154908	Probabilistic	frmA	1044	0.92	SO_2054
PR01	PC21	21	F03	3366367	Probabilistic	fliG	216	0.21	SO_3227
PR01	PC21	21	F04	1184194	Direct	carB	1248	0.39	SO_1142
PR01	PC21	21	F05	3269058	Direct	dctD	994	0.72	SO_3138
PR01	PC21	21	F06	31854	Direct	hemG	198	0.36	SO_0027
PR01	PC21	21	F07	3372853, 4545472	Direct, Direct	None, hlyA	NA, 200	NA, 0.15	None, SO_4351
PR01	PC21	21	F08
PR01	PC21	21	F09	3262261	Direct	None	NA	NA	None
PR01	PC21	21	F10	5056211	Direct	SO_A0106	1076	0.66	SO_A0106
PR01	PC21	21	F11	20086	Probabilistic	SO_0017	2043	0.64	SO_0017
PR01	PC21	21	F12
PR01	PC21	21	G01
PR01	PC21	21	G02
PR01	PC21	21	G03	136722	Direct	yhgN	412	0.69	SO_0129
PR01	PC21	21	G04	3635918	Direct	SO_3488	62	0.08	SO_3488
PR01	PC21	21	G05
PR01	PC21	21	G06	3370158	Direct	flrC	22	0.02	SO_3230
PR01	PC21	21	G07	2085999	Direct	nadV	464	0.32	SO_1981
[truncated: 38,129 more rows]
