# Supplementary material for: Rapid construction of a whole-genome transposon insertion collection for Shewanella oneidensis by Knockout Sudoku
Source: Nat Commun. 2016 Nov 10;7:13270. doi: 10.1038/ncomms13270 (PMC5109470; doi:10.1038/ncomms13270)
Supplement: Supplementary Data 3 — Sanger verification of Knockout Sudoku predictions. [file ncomms13270-s4.xlsx]

## Sheet: Long Verification List
Line #	Plate	Well	Predicted Sudoku Coordinate	Sanger Alignment Coordinate	Difference	Location Method	Features
1	135	F12	30488	30488	0	Probabilistic	trkH
2	182	D04	1637582	1637583	-1	Probabilistic	pstS
3	3	C09	2377953	2377953	0	Probabilistic	cysE
4	57	H03	2691769	2691771	-2	Probabilistic	SO_2562
5	85	A05	2811903	2811903	0	Probabilistic	gp38
6	267	G12	2931139	2931140	-1	Probabilistic	SO_2808
7	26	H01	3495167	3495163	4	Probabilistic	pilU
8	290	H08	3554361	3554361	0	Probabilistic	thrB
9	159	E10	4184454	4184454	0	Probabilistic	SO_4029
10	154	A09	4916865	4916865	0	Probabilistic	menF
11	12	G04	5092640	5092640	0	Probabilistic	SO_A0138
12	97	F08	38388	38388	0	Direct	SO_0033
13	9	E09	52044	52044	0	Direct	nsrR
14	134	B09	103338	103339	-1	Direct	hutI
15	175	D02	106914	106918	-4	Direct	hutH
16	162	C12	141334	141334	0	Direct	rlmF
17	349	C10	171661	171661	0	Direct	gspC
18	144	B05	174707	174710	-3	Direct	gspE
19	99	C02	177593	177593	0	Direct	gspG
20	282	E05	177719	177716	3	Direct	gspH
21	309	C08	178622	178620	2	Direct	gspI
22	368	F11	181871	181872	-1	Direct	gspM
23	130	G05	182788	182788	0	Direct	gspN
24	172	C12	260989	260989	0	Direct	ccmE
25	289	B08	261887	261888	-1	Direct	ccmC
26	354	A08	263060	263060	0	Direct	ccmA
27	251	D05	264790	264790	0	Direct	ccmI
28	100	A07	267947	267947	0	Direct	ccmG
29	3	G02	291316	291315	1	Direct	pilP
30	83	F10	293625	293626	-1	Direct
31	7	H10	332908	332908	0	Direct	SO_0330
32	293	H05	383681	383686	-5	Direct
33	213	C04	444958	444958	0	Direct	SO_0427
34	124	D03	461231	461231	0	Direct	SO_0437
35	217	E02	499495	499494	1	Direct	sirH
36	123	A07	499926	499926	0	Direct	sirF
37	211	D11	500688	500692	-4	Direct	sirE
38	113	C02	502134	502137	-3	Direct	sirE
39	206	G12	502765	502766	-1	Direct	sirA
40	46	C10	504902	504902	0	Direct	sirB
41	133	F06	506419	506419	0	Direct	sirG
42	32	A03	507460	507460	0	Direct	sirC
43	250	B12	508337	508337	0	Direct	sirD
44	351	G10	509664	509668	-4	Direct	nosD
45	387	G02	543186	543187	-1	Direct	SO_0520
46	78	F12	549236	549236	0	Direct	rmrB
47	257	C11	623863	623863	0	Direct	yjeF
48	2	H02	641373	641373	0	Direct	SO_0615
49	304	H05	656270	656270	0	Direct	nosA
50	9	G02	718445	718446	-1	Direct	SO_0701
51	6	G04	749857	749857	0	Direct	SO_0735
52	7	D02	829647	829647	0	Direct	SO_0816
53	46	G02	847292	847291	1	Direct	rsmC
54	171	E07	912465	912465	0	Direct	gfaA
55	4	B05	932464	932464	0	Direct	nqrD
56	10	C12	940467	940467	0	Direct	SO_0914
57	2	E07	966582	966582	0	Direct	nhaD
58	113	D12	1004803	1004804	-1	Direct
59	73	G12	1096597	1096596	1	Direct	SO_1056
60	41	F09	1168256	1168256	0	Direct	SO_1125
61	4	E08	1193232	1193232	0	Direct	rlmI
62	298	F10	1278374	1278374	0	Direct	torS
63	145	H12	1281765	1281765	0	Direct	torD
64	178	F12	1284163	1284163	0	Direct	torA
65	366	D11	1285150	1285150	0	Direct	torC
66	347	G02	1347441	1347441	0	Direct	gspA
67	278	G12	1348935	1348932	3	Direct	gspB
68	163	G12	1442097	1442097	0	Direct	SO_1385
69	167	E04	1487683	1487683	0	Direct	SO_4834
70	263	C09	1488370	1488370	0	Direct	dmsE
71	212	D07	1489762	1489762	0	Direct	dmsF
72	350	D11	1491268	1491268	0	Direct	dmsA
73	181	C12	1493840	1493840	0	Direct	dmsB
74	235	H10	1494531	1494531	0	Direct	dmsG
75	388	F02	1543625	1543626	-1	Direct	SO_1480
76	86	C01	1583953	1583952	1	Direct	SO_4775
77	3	E03	1610209	1610212	-3	Direct	SO_1535
78	26	C02	1637272	1637272	0	Direct	pstS
79	13	C02	1642454	1642453	1	Direct	SO_1565
80	365	C12	1648184	1648184	0	Direct	SO_1571
81	32	E02	1656686	1656686	0	Direct	SO_1580
82	395	C01	1656734	1656735	-1	Direct	SO_1580
83	120	F07	1696532	1696533	-1	Direct	SO_1614
84	4	A05	1697670	1697670	0	Direct	csrB1
85	7	C04	1703729	1703726	3	Direct	yqcA
86	156	E11	1735720	1735720	0	Direct	SO_1650
87	115	B03	1762609	1762611	-2	Direct	metA
88	91	F04	1799131	1799131	0	Direct	SO_1709
89	4	A06	1813478	1813478	0	Direct	phoU
90	88	B12	1858006	1858007	-1	Direct	mtrB
91	149	C11	1859237	1859234	3	Direct	mtrA
92	294	C02	1860958	1860957	1	Direct	mtrC
93	414	F09	1863548	1863548	0	Direct	omcA
94	110	G08	1865572	1865572	0	Direct	mtrF
95	249	D07	1867985	1867984	1	Direct	mtrE
96	53	D02	1868374	1868374	0	Direct	mtrD
97	149	B04	1896287	1896287	0	Direct	sapA
98	4	C09	1898865	1898865	0	Direct	pspC
99	305	C11	1902621	1902621	0	Direct	mdeA
100	236	F01	1912454	1912450	4	Direct	polB
101	206	F07	2009166	2009171	-5	Direct	menA
102	169	A08	2041378	2041378	0	Direct	SO_1936
103	28	D01	2079928	2079927	1	Direct	SO_1975
104	7	F06	2085296	2085293	3	Direct	nadR
105	7	A12	2102435	2102435	0	Direct	SO_2002
106	4	H10	2128603	2128603	0	Direct	SO_4779
107	4	B12	2184691	2184691	0	Direct	lpxM
108	376	F10	2186005	2186005	0	Direct	hypA
109	351	A05	2186680	2186679	1	Direct	hypE
110	368	G10	2187809	2187809	0	Direct	hypD
111	298	E01	2188322	2188322	0	Direct	hypC
112	126	F12	2189182	2189182	0	Direct	hypB
113	153	D08	2190757	2190757	0	Direct	hypF
114	153	D08	2190757	2190757	0	Direct	hypF
115	289	H11	2193829	2193828	1	Direct	hyaE
116	80	B12	2194454	2194454	0	Direct	hyaD
117	395	H11	2194987	2194987	0	Direct	hyaC
118	341	D12	2196689	2196689	0	Direct	hyaB
119	21	H02	2197714	2197715	-1	Direct	hyaA
120	328	H06	2208013	2208015	-2	Direct
121	1	A01	2292305	2292303	2	Direct	SO_2180
122	384	G10	2369719	2369719	0	Direct	mfd
123	125	D12	2393110	2393111	-1	Direct	SO_2280
124	11	C09	2416708	2416708	0	Direct	lrp
125	6	G06	2480469	2480469	0	Direct	yccA
126	157	D08	2597384	2597386	-2	Direct	SO_2476
127	89	H05	2653801	2653801	0	Direct	ybiT
128	104	B08	2673533	2673533	0	Direct	SO_2542
129	106	B12	2723477	2723477	0	Direct	gdh
130	12	H07	2741866	2741866	0	Direct	SO_2606
131	2	D02	2756427	2756430	-3	Direct	metG
132	155	A12	2766492	2766492	0	Direct	icd
133	2	H12	2903204	2903207	-3	Direct	yceF
134	2	H12	2903204	2903207	-3	Direct	yceF
135	10	G02	2930899	2930898	1	Direct	SO_2808
136	10	G02	2930899	2930898	1	Direct	SO_2808
137	234	H11	2976488	2976491	-3	Direct	hypR
138	5	E04	3005695	3005694	1	Direct	SO_2884
139	59	C01	3011186	3011189	-3	Direct
140	156	E12	3014637	3014637	0	Direct	SO_2890
141	113	E05	3063049	3063049	0	Direct	SO_2930
142	160	A07	3096631	3096636	-5	Direct	SO_2962
143	2	F11	3140568	3140568	0	Direct	pubA
144	13	E12	3202030	3202025	5	Direct	SO_3083
145	165	F02	3300969	3300969	0	Direct	hutD
146	167	E10	3344725	3344724	1	Direct	SO_3204
147	99	H03	3414719	3414719	0	Direct	SO_3274
148	171	D10	3423455	3423456	-1	Direct	SO_3282
149	166	E11	3447165	3447165	0	Direct	SO_3301
150	293	F01	3474541	3474541	0	Direct
151	101	D10	3503675	3503674	1	Direct	SO_3361
152	173	B11	3652497	3652497	0	Direct	SO_3501
153	317	G10	3783872	3783875	-3	Direct	SO_3624
154	1	D02	3828101	3828101	0	Direct	hmuD
155	6	H12	3835250	3835250	0	Direct	calR
156	87	F02	3850567	3850567	0	Direct	SO_3700
157	5	C06	3910492	3910489	3	Direct	SO_3761
158	105	A02	3920296	3920296	0	Direct	SO_3771
159	12	B10	3964600	3964600	0	Direct	ppiA
160	121	G06	4052160	4052160	0	Direct	tolC
161	93	H09	4067947	4067947	0	Direct	hydA
162	13	B09	4069459	4069459	0	Direct	fdh
163	309	A07	4120453	4120453	0	Direct	SO_3983
164	152	A07	4369798	4369798	0	Direct	ubiB
165	91	D08	4454863	4454865	-2	Direct	tnpA
166	1	E08	4606388	4606393	-5	Direct	SO_4412
167	111	B06	4767186	4767186	0	Direct	menD
168	280	H09	4768810	4768811	-1	Direct	menH
169	200	B09	4769664	4769664	0	Direct	menC
170	203	D07	4771306	4771306	0	Direct	menE
171	126	A02	4785897	4785897	0	Direct	cymA
172	218	H10	4897048	4897048	0	Direct	torF
173	12	A08	4917161	4917162	-1	Direct	menF
174	319	H12	4950133	4950133	0	Direct	menB
