# Supplementary material for: Rapid construction of a whole-genome transposon insertion collection for Shewanella oneidensis by Knockout Sudoku
Source: Nat Commun. 2016 Nov 10;7:13270. doi: 10.1038/ncomms13270 (PMC5109470; doi:10.1038/ncomms13270)
Supplement: Supplementary Data 4 — Quality-controlled collection catalogue. [file ncomms13270-s5.xlsx]

## Sheet: Sheet 1
QC Plate	QC Well	P Plate	P Well	Predicted Progenitor Transposon Coordinates	Location Method (s)	Desired Transposon	Confirmed Transposon Coordinates	Confirmed Disrupted Features	Distance(s) from Translation Start(s)	Fractional Distance (s)	Locus Tag(s)	Prediction Correct	Isolated Desired Mutant?	CP Plate	CP Well	Comment
1	A01			NA	NA	NA	-1	NA	NA	NA	Blank	No	NA
1	A05			NA	NA	NA	-1	NA	NA	NA	Blank	No	NA
1	A08			NA	NA	NA	-1	NA	NA	NA	Blank	No	NA
1	A09			NA	NA	NA	-1	NA	NA	NA	Blank	No	NA
1	A11			NA	NA	NA	-1	NA	NA	NA	Blank	No	NA
1	B04			NA	NA	NA	-1	NA	NA	NA	Blank	No	NA
1	B05			NA	NA	NA	-1	NA	NA	NA	Blank	No	NA
1	B08			NA	NA	NA	-1	NA	NA	NA	Blank	No	NA
1	B12			NA	NA	NA	-1	NA	NA	NA	Blank	No	NA
1	C02			NA	NA	NA	-1	NA	NA	NA	Blank	No	NA
1	C04			NA	NA	NA	-1	NA	NA	NA	Blank	No	NA
1	C11			NA	NA	NA	-1	NA	NA	NA	Blank	No	NA
1	C12			NA	NA	NA	-1	NA	NA	NA	Blank	No	NA
1	D01			NA	NA	NA	-1	NA	NA	NA	Blank	No	NA
1	D03			NA	NA	NA	-1	NA	NA	NA	Blank	No	NA
1	D04			NA	NA	NA	-1	NA	NA	NA	Blank	No	NA
1	D06			NA	NA	NA	-1	NA	NA	NA	Blank	No	NA
1	D10			NA	NA	NA	-1	NA	NA	NA	Blank	No	NA
1	E06			NA	NA	NA	-1	NA	NA	NA	Blank	No	NA
1	E08			NA	NA	NA	-1	NA	NA	NA	Blank	No	NA
1	E10			NA	NA	NA	-1	NA	NA	NA	Blank	No	NA
1	E11			NA	NA	NA	-1	NA	NA	NA	Blank	No	NA
1	F03			NA	NA	NA	-1	NA	NA	NA	Blank	No	NA
1	F05			NA	NA	NA	-1	NA	NA	NA	Blank	No	NA
1	F06			NA	NA	NA	-1	NA	NA	NA	Blank	No	NA
1	G04			NA	NA	NA	-1	NA	NA	NA	Blank	No	NA
1	G05			NA	NA	NA	-1	NA	NA	NA	Blank	No	NA
1	G07			NA	NA	NA	-1	NA	NA	NA	Blank	No	NA
1	H05			NA	NA	NA	-1	NA	NA	NA	Blank	No	NA
1	H10			NA	NA	NA	-1	NA	NA	NA	Blank	No	NA
1	E03	9	C4	2208244	Direct	2208244	-2	NA	NA	NA	Prediction Incorrect	No	No
1	E09	21	D9	43726	Direct	43726	43726	aroE	9	0.01	SO_0040	Yes	Yes
1	A03	8	C6	136396	Direct	136396	136396	yhgN	86	0.15	SO_0129	Yes	Yes
1	G03	10	C9	187739	Direct	187739	187738	SO_0182	185	0.64	SO_0182	Yes	Yes
1	B09	20	G6	189295	Direct	189295	189295	SO_0185	299	0.56	SO_0185	Yes	Yes
1	H06	17	E1	213182	Direct	213182	213181	SO_0205	61	0.14	SO_0205	Yes	Yes
1	C05	14	E12	245099	Direct	245099	245099	tufA	1042	0.88	SO_0229	Yes	Yes
1	H01	5	G2	294603	Direct	294603	294603	aroB	241	0.22	SO_0287	Yes	Yes
1	F04	13	B12	437953	Direct	437953	437953	pdhR	386	0.51	SO_0423	Yes	Yes
1	F07	18	F5	475496	Direct	475496	475496	SO_0448	184	0.63	SO_0448	Yes	Yes
1	F11	24	C2	489583	Direct	489583	489583	SO_0466	188	0.34	SO_0466	Yes	Yes
1	D08	19	F6	556902	Direct	556902	556902	SO_0536	23	0.1	SO_0536	Yes	Yes
1	C06	16	C6	557385	Direct	557385	557385	gapA	79	0.08	SO_0538	Yes	Yes
1	F12	25	E2	579417	Direct	579417	579417	SO_0559	187	0.23	SO_0559	Yes	Yes
1	D07	18	D4	638640	Direct	638640	638640	SO_0614	276	0.11	SO_0614	Yes	Yes
1	D05	15	C7	815088	Direct	815088	815088	SO_0802	396	0.29	SO_0802	Yes	Yes
1	E01	4	B5	932464	Direct	932464	932464	nqrD	151	0.24	SO_0905	Yes	Yes
1	A07	17	E11	997384	Direct	997384	997384	SO_0962	190	0.36	SO_0962	Yes	Yes
1	G11	24	F7	1008896	Direct	1008896	1008896	glpD	649	0.55	SO_0978	Yes	Yes
1	G06	17	C4	1009925	Direct	1009925	1009925	rumB	323	0.28	SO_0980	Yes	Yes
1	G08	20	A7	1028823	Direct	1028823	1028823	SO_0997	71	0.08	SO_0997	Yes	Yes
1	C03	8	F6	1266101	Direct	1266101	1266101	deoB	8	0.01	SO_1219	Yes	Yes
1	A10	21	G9	1311351	Probabilistic	1311351	1311350	SO_1262	321	0.63	SO_1262	Yes	Yes
1	G01	4	F1	1436273	Direct	1436273	1436273	SO_1379	44	0.14	SO_1379	Yes	Yes
1	B03	8	C7	1551382	Direct	1551382	1551382	aceA	319	0.24	SO_1484	Yes	Yes
1	D02	7	E9	1562800	Direct	1562800	1562800	glgX	289	0.13	SO_1495	Yes	Yes
1	F08	19	H1	1609274	Direct	1609274	1609273	gcvA	865	0.95	SO_1533	Yes	Yes
1	G10	23	A4	1663325	Direct	1663325	1663325	SO_1587	272	0.54	SO_1587	Yes	Yes
1	H08	20	B5	1704312	Direct	1704312	1704312	ptsG	193	0.13	SO_1623	Yes	Yes
1	E07	18	F12	1822843	Direct	1822843	1822843	oleB	23	0.02	SO_1743	Yes	Yes
1	G12	25	G1	1826447	Direct	1826447	1826447	oleD	686	0.59	SO_1745	Yes	Yes
1	A04	11	B5	2011768	Direct	2011768	2011768	ybaY	297	0.74	SO_1913	Yes	Yes
1	H09	21	G7	2085999	Direct	2085999	2085999	nadV	464	0.32	SO_1981	Yes	Yes
1	F02	7	H1	2445856	Direct	2445856	2445856	astE	677	0.65	SO_2338	Yes	Yes
1	B07	17	F3	2460891	Direct	2460891	2460890	SO_2353	152	0.24	SO_2353	Yes	Yes
1	C07	18	C5	2576507	Direct	2576507	2576507	cga	522	0.21	SO_2459	Yes	Yes
1	D09	21	D10	2579516	Direct	2579516	2579516	SO_2460	718	0.61	SO_2460	Yes	Yes
1	C01	3	D5	2595474	Direct	2595474	2595474	SO_2473	424	0.51	SO_2473	Yes	Yes
1	C10	22	C10	2690278	Direct	2690278	2690278	rnhA	99	0.21	SO_2560	Yes	Yes
1	H02	8	C5	2794020	Direct	2794020	2794020	SO_2660	416	0.67	SO_2660	Yes	Yes
1	E05	15	D10	2799069	Direct	2799069	2799069	lys	147	0.25	SO_2671	Yes	Yes
1	H11	24	F9	2805210	Direct	2805210	2805210	gpF	127	0.16	SO_2681	Yes	Yes
1	F01	4	D11	2820556	Direct	2820556	2820556	gp48	93	0.16	SO_2703	Yes	Yes
1	H03	10	G2	2930899	Direct	2930899	2930899	SO_2808	69	0.1	SO_2808	Yes	Yes
1	C09	21	C9	3193058	Direct	3193058	3193058	mnmC	300	0.14	SO_3073	Yes	Yes
1	E12	25	D3	3396959	Direct	3396959	3396959	SO_3261	23	0.03	SO_3261	Yes	Yes
1	B11	23	F12	3407050	Direct	3407050	3407050	SO_3269	49	0.03	SO_3269	Yes	Yes
1	D12	24	H6	3497659	Direct	3497659	3497659	yggS	587	0.82	SO_3352	Yes	Yes
1	G09	21	G4	3635918	Direct	3635918	3635918	SO_3488	62	0.08	SO_3488	Yes	Yes
1	B02	6	H12	3835250	Direct	3835250	3835250	calR	442	0.73	SO_3684	Yes	Yes
1	A02	6	B12	3865286	Direct	3865286	3865286	SO_3718	610	0.81	SO_3718	Yes	Yes
1	F09	21	E8	3970027	Direct	3970027	3970027	amtB	366	0.28	SO_3820	Yes	Yes
1	H07	19	B8	4109741	Direct	4109741	4109741	SO_3972	226	0.97	SO_3972	Yes	Yes
1	A12	24	G6	4341830	Direct	4341830	4341830	SO_4169	8	0.01	SO_4169	Yes	Yes
1	B01	1	B1	4493618	Direct	4493618	4493618	hemY	5	0	SO_4316	Yes	Yes
1	F10	22	G3	4495519	Direct	4495519	4495519	bpfA	357	0.04	SO_4317	Yes	Yes
1	G02	8	B4	4599775	Direct	4599775	4599775	SO_4407	24	0.02	SO_4407	Yes	Yes
1	D11	24	A2	4610859	Direct	4610859	4610859	SO_4418	86	0.13	SO_4418	Yes	Yes
1	C08	19	F5	4674872	Direct	4674872	4674872	SO_4488	12	0.01	SO_4488	Yes	Yes
1	B10	21	H1	4902322	Direct	4902322	4902322	SO_4700	180	0.23	SO_4700	Yes	Yes
1	H04	13	H5	4926120	Direct	4926120	4926120	tupC	389	0.55	SO_4721	Yes	Yes
1	H12	26	A10	4933598	Direct	4933598	4933598	SO_4729	185	0.4	SO_4729	Yes	Yes
1	B06	16	C12	4999467	Direct	4999467	4999467	SO_A0039	82	0.07	SO_A0039	Yes	Yes
1	A06	15	G3	5037798	Direct	5037798	5037798	SO_A0089	97	0.02	SO_A0089	Yes	Yes
1	E04	13	A1	5043394	Direct	5043394	5043394	parA	171	0.14	SO_A0095	Yes	Yes
1	E02	7	F4	5054344	Direct	5054344	5054343	SO_A0105	80	0.14	SO_A0105	Yes	Yes
2	A02			NA	NA	NA	-1	NA	NA	NA	Blank	No	NA
2	A08			NA	NA	NA	-1	NA	NA	NA	Blank	No	NA
2	A09			NA	NA	NA	-1	NA	NA	NA	Blank	No	NA
2	A10			NA	NA	NA	-1	NA	NA	NA	Blank	No	NA
2	A12			NA	NA	NA	-1	NA	NA	NA	Blank	No	NA
2	B01			NA	NA	NA	-1	NA	NA	NA	Blank	No	NA
2	B02			NA	NA	NA	-1	NA	NA	NA	Blank	No	NA
2	B09			NA	NA	NA	-1	NA	NA	NA	Blank	No	NA
2	B10			NA	NA	NA	-1	NA	NA	NA	Blank	No	NA
2	B12			NA	NA	NA	-1	NA	NA	NA	Blank	No	NA
2	C05			NA	NA	NA	-1	NA	NA	NA	Blank	No	NA
2	C06			NA	NA	NA	-1	NA	NA	NA	Blank	No	NA
2	C08			NA	NA	NA	-1	NA	NA	NA	Blank	No	NA
2	C10			NA	NA	NA	-1	NA	NA	NA	Blank	No	NA
2	C11			NA	NA	NA	-1	NA	NA	NA	Blank	No	NA
2	C12			NA	NA	NA	-1	NA	NA	NA	Blank	No	NA
2	D03			NA	NA	NA	-1	NA	NA	NA	Blank	No	NA
2	D05			NA	NA	NA	-1	NA	NA	NA	Blank	No	NA
2	D06			NA	NA	NA	-1	NA	NA	NA	Blank	No	NA
2	D08			NA	NA	NA	-1	NA	NA	NA	Blank	No	NA
2	D11			NA	NA	NA	-1	NA	NA	NA	Blank	No	NA
2	D12			NA	NA	NA	-1	NA	NA	NA	Blank	No	NA
2	E05			NA	NA	NA	-1	NA	NA	NA	Blank	No	NA
2	E06			NA	NA	NA	-1	NA	NA	NA	Blank	No	NA
2	E12			NA	NA	NA	-1	NA	NA	NA	Blank	No	NA
2	F01			NA	NA	NA	-1	NA	NA	NA	Blank	No	NA
2	F09			NA	NA	NA	-1	NA	NA	NA	Blank	No	NA
2	G06			NA	NA	NA	-1	NA	NA	NA	Blank	No	NA
2	G07			NA	NA	NA	-1	NA	NA	NA	Blank	No	NA
2	G08			NA	NA	NA	-1	NA	NA	NA	Blank	No	NA
2	G09			NA	NA	NA	-1	NA	NA	NA	Blank	No	NA
2	H02			NA	NA	NA	-1	NA	NA	NA	Blank	No	NA
2	H03			NA	NA	NA	-1	NA	NA	NA	Blank	No	NA
2	H04			NA	NA	NA	-1	NA	NA	NA	Blank	No	NA
2	H09			NA	NA	NA	-1	NA	NA	NA	Blank	No	NA
2	H11			NA	NA	NA	-1	NA	NA	NA	Blank	No	NA
2	C01	26	D2	3025104	Direct	3025104	-2	NA	NA	NA	Prediction Incorrect	No	No
2	C03	29	G4	560720	Direct	560720	-2	NA	NA	NA	Prediction Incorrect	No	No
2	D04	32	G8	2358347	Direct	2358347	-2	NA	NA	NA	Prediction Incorrect	No	No
2	E11	48	E9	1083423	Direct	1083423	-2	NA	NA	NA	Prediction Incorrect	No	No
2	G01	28	B11	891740	Probabilistic	891740	-2	NA	NA	NA	Prediction Incorrect	No	No
2	G11	49	C3	693425	Direct	693425	-2	NA	NA	NA	Prediction Incorrect	No	No
2	H07	39	H6	4509247	Direct	4509247	-2	NA	NA	NA	Prediction Incorrect	No	No
2	B11	47	E3	44623	Direct	44623	44623	SO_0041	17	0.06	SO_0041	Yes	Yes
2	F08	41	F6	299695	Direct	299695	299695	gph	412	0.6	SO_0293	Yes	Yes
2	D02	28	G12	332455	Direct	332455	332455	SO_0329	118	0.33	SO_0329	Yes	Yes
2	A04	32	A3	507460	Direct	507460	507460	sirC	425	0.6	SO_0483	Yes	Yes
2	C07	38	H9	587359	Direct	587359	587359	znuA	836	0.95	SO_0565	Yes	Yes
2	E02	28	H1	634164	Direct	634164	634164	petA	365	0.62	SO_0608	Yes	Yes
2	A01	26	A7	634464	Direct	634464	634464	petB	75	0.06	SO_0609	Yes	Yes
2	C09	43	H7	697269	Direct	697269	697269	SO_0680	648	0.17	SO_0680	Yes	Yes
2	G02	29	B8	705622	Direct	705622	705622	SO_0683\ SO_0687	2193\6	1.00\0.02	SO_0683\ SO_0687	Yes	Yes
2	F06	37	C10	723354	Direct	723354	723354	SO_0706	46	0.04	SO_0706	Yes	Yes
2	B04	32	B7	1112780	Direct	1112780	1112780	gbpA	77	0.05	SO_1072	Yes	Yes
2	B08	41	A1	1147817	Direct	1147817	1147817	nqrB	247	0.21	SO_1104	Yes	Yes
2	A03	29	D2	1157290	Direct	1157290	1157290	dinB	132	0.12	SO_1114	Yes	Yes
2	A11	47	D8	1258683	Direct	1258683	1258683	prfC	568	0.36	SO_1211	Yes	Yes
2	G05	35	C7	1298347	Direct	1298347	1298347	SO_1247	355	0.5	SO_1247	Yes	Yes
2	D07	39	A3	1433117	Direct	1433117	1433117	SO_1376	151	0.24	SO_1376	Yes	Yes
2	H10	47	D2	1472276	Direct	1472276	1472276	SO_1415	224	0.29	SO_1415	Yes	Yes
2	D09	44	A11	1520014	Direct	1520014	1520014	SO_1461	342	0.08	SO_1461	Yes	Yes
2	E04	32	H9	1574213	Direct	1574213	1574212	SO_1501	558	0.41	SO_1501	Yes	Yes
2	D10	46	E8	1577832	Direct	1577832	1577832	SO_1504	404	0.78	SO_1504	Yes	Yes
2	E03	30	F12	1610732	Direct	1610732	1610732	rlmM	121	0.11	SO_1536	Yes	Yes
2	F11	48	H5	1796272	Direct	1796272	1796272	SO_1707	504	0.45	SO_1707	Yes	Yes
2	A06	35	F11	2001516	Direct	2001516	2001516	sugE	19	0.06	SO_1901	Yes	Yes
2	E07	39	A7	2077741	Direct	2077741	2077741	SO_1973	39	0.02	SO_1973	Yes	Yes
2	G03	31	G12	2217866	Direct	2217866	2217866	iaaA	28	0.03	SO_2115	Yes	Yes
2	H08	42	E10	2420744	Direct	2420744	2420744	SO_2308	213	0.16	SO_2308	Yes	Yes
2	A07	38	D12	2807071	Direct	2807071	2807071	gpI	374	0.39	SO_2684	Yes	Yes
2	B07	38	F3	2944468	Direct	2944468	2944468	yehT	327	0.46	SO_2823	Yes	Yes
2	F04	33	A12	3119935	Direct	3119935	3119935	SO_3003	46	0.13	SO_3003	Yes	Yes
2	E09	44	A5	3214507	Direct	3214507	3214507	SO_3090	109	0.11	SO_3090	Yes	Yes
2	E08	41	B8	3268125	Direct	3268125	3268125	dctD	61	0.04	SO_3138	Yes	Yes
2	H05	35	D1	3294404	Direct	3294404	3294404	wbfC	35	0.04	SO_3158	Yes	Yes
2	H06	38	C5	3399978	Direct	3399978	3399978	SO_3263	432	0.59	SO_3263	Yes	Yes
2	F12	51	E3	3501314	Direct	3501314	3501314	yggW	334	0.29	SO_3359	Yes	Yes
2	H01	28	C2	3540760	Direct	3540760	3540760	yeeN	314	0.43	SO_3401	Yes	Yes
2	F05	35	C4	3834180	Direct	3834180	3834180	calB	819	0.58	SO_3683	Yes	Yes
2	H12	51	F1	3977040	Direct	3977040	3977039	ifcA	178	0.68	SO_3826	Yes	Yes
2	G04	33	A6	4332097	Direct	4332097	4332097	ttrR	66	0.11	SO_4157	Yes	Yes
2	E10	46	E9	4408374	Direct	4408374	4408374	SO_4231	1141	0.89	SO_4231	Yes	Yes
2	E01	26	F9	4433291	Direct	4433291	4433291	SO_4257	21	0.02	SO_4257	Yes	Yes
2	B03	29	G10	4463113	Direct	4463113	4463113	SO_4283	483	0.47	SO_4283	Yes	Yes
2	F07	39	A9	4546175	Direct	4546175	4546174	SO_4353	330	0.39	SO_4353	Yes	Yes
2	F02	29	A7	4559900	Direct	4559900	4559900	recG	1649	0.79	SO_4364	Yes	Yes
2	F03	31	C2	4580338	Direct	4580338	4580338	SO_4385	8	0.01	SO_4385	Yes	Yes
2	F10	46	F12	4676312	Direct	4676312	4676312	SO_4489	8	0.02	SO_4489	Yes	Yes
2	A05	34	A3	4698560	Direct	4698560	4698560	SO_4506	817	0.49	SO_4506	Yes	Yes
2	B05	34	C9	4716839	Direct	4716839	4716839	SO_4522	705	0.75	SO_4522	Yes	Yes
2	G10	47	A2	4748312	Direct	4748312	4748312	SO_4552	361	0.17	SO_4552	Yes	Yes
2	C04	32	F4	4802413	Direct	4802413	4802413	coxA	134	0.08	SO_4607	Yes	Yes
2	C02	28	D12	4850559	Direct	4850559	4850559	cysW	629	0.74	SO_4654	Yes	Yes
2	D01	26	E8	2797436	Direct	2797436	2797436	SO_4789	100	0.36	SO_4789	Yes	Yes
2	B06	35	F9	5016054	Direct	5016054	5016054	SO_A0055	14	0.05	SO_A0055	Yes	Yes
2	G12	51	E5	5107486	Direct	5107486	5107485	SO_A0150	149	0.21	SO_A0150	Yes	Yes
3	A03			NA	NA	NA	-1	NA	NA	NA	Blank	No	NA
3	A07			NA	NA	NA	-1	NA	NA	NA	Blank	No	NA
3	A12			NA	NA	NA	-1	NA	NA	NA	Blank	No	NA
3	B02			NA	NA	NA	-1	NA	NA	NA	Blank	No	NA
3	B03			NA	NA	NA	-1	NA	NA	NA	Blank	No	NA
3	B04			NA	NA	NA	-1	NA	NA	NA	Blank	No	NA
3	B05			NA	NA	NA	-1	NA	NA	NA	Blank	No	NA
3	B12			NA	NA	NA	-1	NA	NA	NA	Blank	No	NA
3	C07			NA	NA	NA	-1	NA	NA	NA	Blank	No	NA
3	C09			NA	NA	NA	-1	NA	NA	NA	Blank	No	NA
3	D01			NA	NA	NA	-1	NA	NA	NA	Blank	No	NA
3	D02			NA	NA	NA	-1	NA	NA	NA	Blank	No	NA
3	D05			NA	NA	NA	-1	NA	NA	NA	Blank	No	NA
3	D08			NA	NA	NA	-1	NA	NA	NA	Blank	No	NA
3	D10			NA	NA	NA	-1	NA	NA	NA	Blank	No	NA
3	D12			NA	NA	NA	-1	NA	NA	NA	Blank	No	NA
3	E02			NA	NA	NA	-1	NA	NA	NA	Blank	No	NA
3	E04			NA	NA	NA	-1	NA	NA	NA	Blank	No	NA
3	E05			NA	NA	NA	-1	NA	NA	NA	Blank	No	NA
3	E06			NA	NA	NA	-1	NA	NA	NA	Blank	No	NA
3	E09			NA	NA	NA	-1	NA	NA	NA	Blank	No	NA
3	E12			NA	NA	NA	-1	NA	NA	NA	Blank	No	NA
3	F01			NA	NA	NA	-1	NA	NA	NA	Blank	No	NA
3	F05			NA	NA	NA	-1	NA	NA	NA	Blank	No	NA
3	F07			NA	NA	NA	-1	NA	NA	NA	Blank	No	NA
3	F11			NA	NA	NA	-1	NA	NA	NA	Blank	No	NA
3	F12			NA	NA	NA	-1	NA	NA	NA	Blank	No	NA
3	G01			NA	NA	NA	-1	NA	NA	NA	Blank	No	NA
3	G02			NA	NA	NA	-1	NA	NA	NA	Blank	No	NA
3	G04			NA	NA	NA	-1	NA	NA	NA	Blank	No	NA
3	G05			NA	NA	NA	-1	NA	NA	NA	Blank	No	NA
3	G06			NA	NA	NA	-1	NA	NA	NA	Blank	No	NA
3	G08			NA	NA	NA	-1	NA	NA	NA	Blank	No	NA
3	G09			NA	NA	NA	-1	NA	NA	NA	Blank	No	NA
3	G10			NA	NA	NA	-1	NA	NA	NA	Blank	No	NA
3	G11			NA	NA	NA	-1	NA	NA	NA	Blank	No	NA
3	H05			NA	NA	NA	-1	NA	NA	NA	Blank	No	NA
3	H07			NA	NA	NA	-1	NA	NA	NA	Blank	No	NA
3	C01	53	B2	4333460	Direct	4333460	-2	NA	NA	NA	Prediction Incorrect	No	No
3	F04	60	G3	30955	Direct	30955	30955	hemG	397	0.76	SO_0025	Yes	Yes
3	C06	63	D11	32028	Direct	32028	32028	hemG	372	0.67	SO_0027	Yes	Yes
3	E10	71	G6	109612	Direct	109612	109612	fdnG	909	0.3	SO_0101	Yes	Yes
3	B08	66	G12	165959	Direct	165959	165958	SO_0159	221	0.62	SO_0159	Yes	Yes
3	E11	72	H4	209935	Direct	209935	209935	tnpA	705	0.61	SO_0201	Yes	Yes
3	G12	75	C7	659364	Direct	659364	659364	hrpB	1288	0.51	SO_0632	Yes	Yes
3	F02	57	E4	690268	Direct	690268	690267	SO_0672	121	0.2	SO_0672	Yes	Yes
3	D11	72	F6	694724	Direct	694724	694724	SO_0676	330	0.74	SO_0676	Yes	Yes
3	C11	72	E9	836407	Direct	836407	836407	macB	215	0.11	SO_0821	Yes	Yes
3	H12	75	F2	990979	Direct	990979	990979	SO_0955	15	0.08	SO_0955	Yes	Yes
3	H10	72	A6	1267792	Direct	1267792	1267792	deoD	393	0.55	SO_1221	Yes	Yes
3	H01	55	C3	1366593	Direct	1366593	1366593	SO_1311	209	0.1	SO_1311	Yes	Yes
3	A05	61	A12	1438751	Direct	1438751	1438751	SO_1382	292	0.32	SO_1382	Yes	Yes
3	F06	63	G12	1446813	Direct	1446813	1446813	SO_1389	77	0.1	SO_1389	Yes	Yes
3	H09	70	E3	1558407	Direct	1558407	1558407	malQ	456	0.2	SO_1493	Yes	Yes
3	A04	60	A11	1765359	Probabilistic	1765359	1765358	ivdB	845	0.56	SO_1678	Yes	Yes
3	H03	59	E1	1799540	Direct	1799540	1799540	SO_1711	276	0.52	SO_1711	Yes	Yes
3	H11	73	F5	1928552	Direct	1928552	1928552	SO_1837	55	0.14	SO_1837	Yes	Yes
3	B06	63	B8	2091776	Direct	2091776	2091776	cheV	398	0.42	SO_1989	Yes	Yes
3	A11	72	C7	2114111	Direct	2114111	2114111	recR	557	0.93	SO_2015	Yes	Yes
3	H04	60	H10	2145155	Direct	2145155	2145155	SO_2047	44	0.02	SO_2047	Yes	Yes
3	C03	58	D5	2251708	Direct	2251708	2251708	SO_2144	105	0.19	SO_2144	Yes	Yes
3	A02	55	C7	2312433	Direct	2312433	2312433	SO_2198	398	0.25	SO_2198	Yes	Yes
3	H08	68	A8	2421963	Direct	2421963	2421963	crcB	108	0.29	SO_2309	Yes	Yes
3	D06	63	F11	2436379	Direct	2436379	2436379	cheD	223	0.37	SO_2326	Yes	Yes
3	B09	68	F11	2460067	Direct	2460067	2460067	SO_2352	134	0.17	SO_2352	Yes	Yes
3	D03	58	F1	2546508	Direct	2546508	2546508	cmoA	17	0.02	SO_2435	Yes	Yes
3	F03	58	G7	2547359	Direct	2547359	2547359	cmoB	140	0.14	SO_2436	Yes	Yes
3	D07	65	D3	2565345	Direct	2565345	2565345	susB	371	0.18	SO_2450	Yes	Yes
3	E07	65	G7	2593045	Direct	2593045	2593045	SO_2470	324	0.94	SO_2470	Yes	Yes
3	D04	60	C7	2684672	Direct	2684672	2684672	SO_2552	131	0.35	SO_2552	Yes	Yes
3	A10	70	F6	2783594	Direct	2783594	2783594	aroH	236	0.22	SO_2646	Yes	Yes
3	F09	70	B11	2843459	Direct	2843459	2843459	SO_2726	315	0.42	SO_2726	Yes	Yes
3	A06	62	G9	2851626	Direct	2851626	2851626	SO_2736	87	0.09	SO_2736	Yes	Yes
3	B11	72	D5	2893515	Direct	2893515	2893515	SO_2769	437	0.52	SO_2769	Yes	Yes
3	C02	56	A12	2912544	Direct	2912544	2912544	sbcB	342	0.24	SO_2790	Yes	Yes
3	C04	60	C12	3391262	Direct	3391262	3391262	flgA	350	0.5	SO_3253	Yes	Yes
3	A08	66	D2	3434146	Direct	3434146	3434146	mltF	1039	0.72	SO_3288	Yes	Yes
3	G07	66	A5	3751825	Direct	3751825	3751824	azr	63	0.1	SO_3585	Yes	Yes
3	C08	66	G6	3864216	Direct	3864216	3864216	SO_3716	436	0.68	SO_3716	Yes	Yes
3	B07	64	F5	3921667	Direct	3921667	3921667	SO_3772	209	0.36	SO_3772	Yes	Yes
3	G03	58	G8	3922936	Direct	3922936	3922936	putA	627	0.2	SO_3774	Yes	Yes
3	C05	61	B8	3991046	Direct	3991046	3991046	SO_3841\ SO_3842	590\0	0.99\0.00	SO_3841\ SO_3842	Yes	Yes
3	E03	58	F12	3997015	Direct	3997015	3997014	SO_3848	166	0.33	SO_3848	Yes	Yes
3	A01	51	H2	4025457	Direct	4025457	4025457	SO_3877	387	0.21	SO_3877	Yes	Yes
3	B01	51	H5	4076611	Direct	4076611	4076611	SO_3931	271	0.36	SO_3931	Yes	Yes
3	C12	74	E9	4364897	Direct	4364897	4364897	rraA	6	0.01	SO_4197	Yes	Yes
3	A09	68	C8	4504486	Direct	4504486	4504486	aggC	912	0.42	SO_4318	Yes	Yes
3	C10	71	E11	4529777	Direct	4529777	4529777	SO_4339	151	0.11	SO_4339	Yes	Yes
3	B10	71	B12	4574785	Direct	4574785	4574785	SO_4379	203	0.27	SO_4379	Yes	Yes
3	D09	68	H11	4845423	Direct	4845423	4845423	SO_4649	337	0.23	SO_4649	Yes	Yes
3	E01	54	D7	4899036	Direct	4899036	4899036	gst	529	0.82	SO_4697	Yes	Yes
3	E08	67	B5	4949603	Direct	4949603	4949603	SO_4738	50	0.14	SO_4738	Yes	Yes
3	F08	67	D7	405075	Direct	405075	405075	SO_4762	337	0.58	SO_4762	Yes	Yes
3	H02	58	B5	4995216	Direct	4995216	4995216	SO_A0033	170	0.35	SO_A0033	Yes	Yes
3	H06	64	D11	5078996	Direct	5078996	5078996	SO_A0122	77	0.2	SO_A0122	Yes	Yes
3	F10	71	H3	5123936	Direct	5123936	5123936	SO_A0165	32	0.04	SO_A0165	Yes	Yes
4	A03			NA	NA	NA	-1	NA	NA	NA	Blank	No	NA
4	A04			NA	NA	NA	-1	NA	NA	NA	Blank	No	NA
4	A06			NA	NA	NA	-1	NA	NA	NA	Blank	No	NA
4	A07			NA	NA	NA	-1	NA	NA	NA	Blank	No	NA
4	A10			NA	NA	NA	-1	NA	NA	NA	Blank	No	NA
4	A12			NA	NA	NA	-1	NA	NA	NA	Blank	No	NA
4	B01			NA	NA	NA	-1	NA	NA	NA	Blank	No	NA
4	B03			NA	NA	NA	-1	NA	NA	NA	Blank	No	NA
4	B04			NA	NA	NA	-1	NA	NA	NA	Blank	No	NA
4	B10			NA	NA	NA	-1	NA	NA	NA	Blank	No	NA
4	C02			NA	NA	NA	-1	NA	NA	NA	Blank	No	NA
4	C03			NA	NA	NA	-1	NA	NA	NA	Blank	No	NA
4	C04			NA	NA	NA	-1	NA	NA	NA	Blank	No	NA
4	C06			NA	NA	NA	-1	NA	NA	NA	Blank	No	NA
4	C07			NA	NA	NA	-1	NA	NA	NA	Blank	No	NA
4	C10			NA	NA	NA	-1	NA	NA	NA	Blank	No	NA
4	C11			NA	NA	NA	-1	NA	NA	NA	Blank	No	NA
4	D01			NA	NA	NA	-1	NA	NA	NA	Blank	No	NA
4	D02			NA	NA	NA	-1	NA	NA	NA	Blank	No	NA
4	D03			NA	NA	NA	-1	NA	NA	NA	Blank	No	NA
4	D05			NA	NA	NA	-1	NA	NA	NA	Blank	No	NA
4	E01			NA	NA	NA	-1	NA	NA	NA	Blank	No	NA
4	E08			NA	NA	NA	-1	NA	NA	NA	Blank	No	NA
4	E10			NA	NA	NA	-1	NA	NA	NA	Blank	No	NA
4	F01			NA	NA	NA	-1	NA	NA	NA	Blank	No	NA
4	F04			NA	NA	NA	-1	NA	NA	NA	Blank	No	NA
4	F06			NA	NA	NA	-1	NA	NA	NA	Blank	No	NA
4	F10			NA	NA	NA	-1	NA	NA	NA	Blank	No	NA
4	G06			NA	NA	NA	-1	NA	NA	NA	Blank	No	NA
4	G08			NA	NA	NA	-1	NA	NA	NA	Blank	No	NA
4	H02			NA	NA	NA	-1	NA	NA	NA	Blank	No	NA
4	H06			NA	NA	NA	-1	NA	NA	NA	Blank	No	NA
4	H07			NA	NA	NA	-1	NA	NA	NA	Blank	No	NA
4	H08			NA	NA	NA	-1	NA	NA	NA	Blank	No	NA
4	H03	84	C2	1093539	Direct	1093539	-2	NA	NA	NA	Prediction Incorrect	No	No
4	F05	86	C2	41262	Direct	41262	41262	yrdD	407	0.72	SO_0036	Yes	Yes
4	B08	91	A6	122964	Direct	122964	122964	SO_0112	322	0.52	SO_0112	Yes	Yes
4	E12	96	G8	130451	Direct	130451	130451	ybdG	14	0.01	SO_0121	Yes	Yes
4	D08	91	C8	338992	Direct	338992	338991	SO_0337	59	0.17	SO_0337	Yes	Yes
4	B05	85	G6	413537	Direct	413537	413537	frdB	150	0.21	SO_0399	Yes	Yes
4	F12	96	H11	511768	Direct	511768	511768	nosY	140	0.16	SO_0488	Yes	Yes
4	B02	78	F12	549236	Direct	549236	549235	rmrB	989	0.61	SO_0525	Yes	Yes
4	E02	80	E2	577142	Direct	577142	577141	gumN	129	0.14	SO_0557	Yes	Yes
4	B11	95	C1	683589	Direct	683589	683589	gpE	50	0.03	SO_0666	Yes	Yes
4	C05	85	H7	692260	Direct	692260	692260	SO_0674	26	0.02	SO_0674	Yes	Yes
4	D12	96	D3	888065	Direct	888065	888065	SO_0860	5	0	SO_0860	Yes	Yes
4	C08	91	B6	933077	Direct	933077	933077	nqrE	134	0.22	SO_0906	Yes	Yes
4	D06	87	C10	1042681	Direct	1042681	1042681	lysW	531	0.34	SO_1007	Yes	Yes
4	A11	95	A9	1076433	Probabilistic	1076433	1076432	cobU	71	0.12	SO_1037	Yes	Yes
4	G09	92	C10	1146342	Direct	1146342	1146341	nqrA	105	0.08	SO_1103	Yes	Yes
4	E09	92	A9	1162786	Direct	1162786	1162786	SO_1120	233	0.18	SO_1120	Yes	Yes
4	B12	96	B1	1433710	Probabilistic	1433710	1433710	SO_1377	76	0.04	SO_1377	Yes	Yes
4	G10	94	D7	1456316	Direct	1456316	1456316	SO_1401	70	0.04	SO_1401	Yes	Yes
4	E03	81	G2	1532422	Direct	1532422	1532422	SO_1467	13	0.02	SO_1467	Yes	Yes
4	B07	88	H1	1553042	Direct	1553042	1553041	SO_1486	6	0.02	SO_1486	Yes	Yes
4	C01	77	A2	1689277	Direct	1689277	1689277	SO_1605	461	0.8	SO_1605	Yes	Yes
4	C09	91	G6	1777247	Direct	1777247	1777247	ybiT	95	0.06	SO_1690	Yes	Yes
4	A09	91	F4	1799131	Direct	1799131	1799130	SO_1709	460	0.97	SO_1709	Yes	Yes
4	B06	86	H7	1808660	Direct	1808660	1808660	pstC	279	0.12	SO_1723	Yes	Yes
4	D09	92	A2	1835925	Direct	1835925	1835925	SO_1753	204	0.67	SO_1753	Yes	Yes
4	D11	95	D3	2040435	Direct	2040435	2040435	sucD	770	0.88	SO_1933	Yes	Yes
4	H01	78	C3	2202416	Direct	2202416	2202416	qseC	68	0.05	SO_2105	Yes	Yes
4	C12	96	B6	2206028	Direct	2206028	2206028	opgH	216	0.1	SO_2108	Yes	Yes
4	G11	95	G2	2308238	Direct	2308238	2308238	SO_2195	821	0.36	SO_2195	Yes	Yes
4	A05	85	F3	2329602	Direct	2329602	2329602	SO_2216	250	0.11	SO_2216	Yes	Yes
4	G01	77	G8	2432893	Direct	2432893	2432893	SO_2323	53	0.03	SO_2323	Yes	Yes
4	H10	95	A11	2435696	Direct	2435696	2435696	cheR	369	0.45	SO_2325	Yes	Yes
4	F09	92	B7	2479151	Direct	2479151	2479151	ydhB	19	0.02	SO_2374	Yes	Yes
4	H05	86	D5	2628303	Direct	2628303	2628303	queC	337	0.47	SO_2503	Yes	Yes
4	G07	89	H5	2653801	Direct	2653801	2653800	ybiT	708	0.44	SO_2525	Yes	Yes
4	F07	89	E7	2714188	Direct	2714188	2714188	hemB	391	0.39	SO_2587	Yes	Yes
4	E04	85	B11	2791511	Direct	2791511	2791511	tnpB	11	0.01	SO_2655	Yes	Yes
4	D04	85	A5	2811903	Probabilistic	2811903	2811903	gp38	162	0.99	SO_2692	Yes	Yes
4	F02	80	F7	2879027	Direct	2879027	2879027	yuiF	187	0.14	SO_2757	Yes	Yes
4	A02	78	E4	2927796	Direct	2927796	2927796	SO_2804	33	0.06	SO_2804	Yes	Yes
4	G12	96	H2	2991795	Direct	2991795	2991795	yfgC	173	0.12	SO_2869	Yes	Yes
4	E11	95	F10	2996244	Direct	2996244	2996244	SO_2876	850	0.44	SO_2876	Yes	Yes
4	F03	83	F2	3124793	Direct	3124793	3124793	xis	17	0.08	SO_3012	Yes	Yes
4	E06	87	D9	3276598	Direct	3276598	3276598	dcp	305	0.14	SO_3142	Yes	Yes
4	E07	89	E12	3415959	Direct	3415959	3415959	SO_3275	493	0.88	SO_3275	Yes	Yes
4	H11	96	A2	3470059	Direct	3470059	3470059	SO_3317	706	0.4	SO_3317	Yes	Yes
4	D07	89	D5	3774222	Direct	3774222	3774222	purT	4	0	SO_3613	Yes	Yes
4	A01	75	F9	4055536	Direct	4055536	4055536	echH	343	0.47	SO_3908	Yes	Yes
4	A08	90	F12	4070436	Direct	4070436	4070436	hydG	288	0.2	SO_3923	Yes	Yes
4	F08	91	D10	4525351	Direct	4525351	4525351	SO_4333	9	0.02	SO_4333	Yes	Yes
4	H04	85	D11	4583109	Direct	4583109	4583109	SO_4387	1363	0.49	SO_4387	Yes	Yes
4	B09	91	G10	4631446	Direct	4631446	4631446	cooD	1852	0.76	SO_4440	Yes	Yes
4	H12	97	A5	4752789	Probabilistic	4752789	4752788	SO_4556	382	0.4	SO_4556	Yes	Yes
4	G02	80	G4	4809261	Direct	4809261	4809261	senC	244	0.38	SO_4615	Yes	Yes
4	G05	86	D2	4835941	Direct	4835941	4835941	SO_4638	911	0.71	SO_4638	Yes	Yes
4	G04	85	C6	4878801	Direct	4878801	4878801	SO_4680	44	0.04	SO_4680	Yes	Yes
4	E05	86	C1	1583953	Direct	1583953	1583953	SO_4775	68	0.13	SO_4775	Yes	Yes
4	H09	92	E6	4455415	Direct	4455415	4455415	SO_4825	6	0.02	SO_4825	Yes	Yes
4	D10	94	A6	4987149	Probabilistic	4987149	4987149	SO_A0020	14	0.02	SO_A0020	Yes	Yes
4	F11	95	G12	5000712	Direct	5000712	5000711	pemI	68	0.27	SO_A0040	Yes	Yes
4	G03	84	A4	5092064	Direct	5092064	5092064	SO_A0137	98	0.56	SO_A0137	Yes	Yes
5	A01			NA	NA	NA	-1	NA	NA	NA	Blank	No	NA
5	A05			NA	NA	NA	-1	NA	NA	NA	Blank	No	NA
5	A08			NA	NA	NA	-1	NA	NA	NA	Blank	No	NA
5	A10			NA	NA	NA	-1	NA	NA	NA	Blank	No	NA
5	A11			NA	NA	NA	-1	NA	NA	NA	Blank	No	NA
5	A12			NA	NA	NA	-1	NA	NA	NA	Blank	No	NA
5	B01			NA	NA	NA	-1	NA	NA	NA	Blank	No	NA
5	B05			NA	NA	NA	-1	NA	NA	NA	Blank	No	NA
5	B10			NA	NA	NA	-1	NA	NA	NA	Blank	No	NA
5	B12			NA	NA	NA	-1	NA	NA	NA	Blank	No	NA
5	D06			NA	NA	NA	-1	NA	NA	NA	Blank	No	NA
5	D07			NA	NA	NA	-1	NA	NA	NA	Blank	No	NA
5	D08			NA	NA	NA	-1	NA	NA	NA	Blank	No	NA
5	D12			NA	NA	NA	-1	NA	NA	NA	Blank	No	NA
5	E08			NA	NA	NA	-1	NA	NA	NA	Blank	No	NA
5	E09			NA	NA	NA	-1	NA	NA	NA	Blank	No	NA
5	F01			NA	NA	NA	-1	NA	NA	NA	Blank	No	NA
5	F03			NA	NA	NA	-1	NA	NA	NA	Blank	No	NA
5	G02			NA	NA	NA	-1	NA	NA	NA	Blank	No	NA
5	G03			NA	NA	NA	-1	NA	NA	NA	Blank	No	NA
5	G06			NA	NA	NA	-1	NA	NA	NA	Blank	No	NA
5	H04			NA	NA	NA	-1	NA	NA	NA	Blank	No	NA
5	H08			NA	NA	NA	-1	NA	NA	NA	Blank	No	NA
5	H11			NA	NA	NA	-1	NA	NA	NA	Blank	No	NA
5	H12			NA	NA	NA	-1	NA	NA	NA	Blank	No	NA
5	A07	110	B1	1405099	Direct	1405099	-2	NA	NA	NA	Prediction Incorrect	No	No
5	A03	100	H2	97053	Direct	97053	97053	SO_0086	59	0.08	SO_0086	Yes	Yes
5	C07	110	F8	99063	Direct	99063	99063	SO_0090	276	0.51	SO_0090	Yes	Yes
5	B11	117	A4	118775	Direct	118775	118774	yedE	27	0.02	SO_0108	Yes	Yes
5	C02	100	A7	267947	Direct	267947	267947	ccmG	285	0.51	SO_0267	Yes	Yes
5	A06	105	H2	268784	Direct	268784	268784	SO_0269	95	0.16	SO_0269	Yes	Yes
5	E03	102	D4	285183	Direct	285183	285183	argH	572	0.42	SO_0279	Yes	Yes
5	B08	111	G2	289839	Direct	289839	289839	pilM\pilN	1077\10	1.00\0.02	SO_0281\SO_0282	Yes	Yes
5	B09	113	F12	336259	Direct	336259	336259	dsbA	574	0.94	SO_0333	Yes	Yes
5	G01	99	D10	464313	Direct	464313	464313	SO_0438	455	0.57	SO_0438	Yes	Yes
5	E07	111	A10	479629	Direct	479629	479628	fklB	120	0.36	SO_0453	Yes	Yes
5	G11	118	C6	534161	Direct	534161	534161	SO_0508	62	0.08	SO_0508	Yes	Yes
5	B07	110	B6	552886	Direct	552886	552886	SO_0530	81	0.13	SO_0530	Yes	Yes
5	B04	103	H4	608299	Direct	608299	608299	tpmT	279	0.43	SO_0582	Yes	Yes
5	C11	117	G5	635625	Direct	635625	635625	petC	22	0.03	SO_0610	Yes	Yes
5	C01	97	G9	636901	Direct	636901	636901	sspA	506	0.8	SO_0611	Yes	Yes
5	C05	104	H6	919386	Direct	919386	919386	SO_0890	76	0.02	SO_0890	Yes	Yes
5	G10	116	A10	969183	Direct	969183	969183	SO_0937	365	0.68	SO_0937	Yes	Yes
5	D09	114	B11	990870	Direct	990870	990870	SO_0954	385	0.92	SO_0954	Yes	Yes
5	C04	104	A12	1154985	Direct	1154985	1154985	SO_1113	6	0	SO_1113	Yes	Yes
5	F09	114	F7	1265189	Direct	1265189	1265188	deoA	436	0.33	SO_1218	Yes	Yes
5	H06	109	F4	1443281	Direct	1443281	1443281	SO_1387	35	0.03	SO_1387	Yes	Yes
5	G04	104	E4	1544498	Direct	1544498	1544498	kefC	335	0.19	SO_1481	Yes	Yes
5	G08	112	D3	1613490	Direct	1613490	1613490	SO_1539	296	0.11	SO_1539	Yes	Yes
5	H03	103	G2	1644423	Direct	1644423	1644422	yfaZ	125	0.23	SO_1568	Yes	Yes
5	B03	101	C2	1733042	Direct	1733042	1733042	kefB	667	0.34	SO_1647	Yes	Yes
5	H07	111	D2	1753491	Direct	1753491	1753491	phhA	30	0.04	SO_1666	Yes	Yes
5	H10	116	A4	1758204	Direct	1758204	1758203	maiA	292	0.45	SO_1671	Yes	Yes
5	C08	111	H2	1977684	Direct	1977684	1977683	SO_1881	439	0.41	SO_1881	Yes	Yes
5	D02	100	A9	2018864	Direct	2018864	2018864	SO_1918	11	0.01	SO_1918	Yes	Yes
5	F06	108	F3	2039467	Direct	2039467	2039466	sucC	967	0.83	SO_1932	Yes	Yes
5	F11	118	B11	2071163	Direct	2071163	2071163	SO_1966	47	0.06	SO_1966	Yes	Yes
5	E04	104	C11	2176678	Direct	2176678	2176677	SO_2081	311	0.16	SO_2081	Yes	Yes
5	E11	118	A3	2226023	Direct	2226023	2226023	cheA	605	0.29	SO_2121	Yes	Yes
5	G05	105	E7	2288387	Direct	2288387	2288387	ndpA	62	0.06	SO_2177	Yes	Yes
5	E01	98	F5	2365021	Direct	2365021	2365021	nagZ	783	0.76	SO_2250	Yes	Yes
5	E02	100	E1	2384242	Direct	2384242	2384242	rimK	344	0.38	SO_2270	Yes	Yes
5	E10	115	G7	2394048	Direct	2394048	2394048	SO_2281	320	0.17	SO_2281	Yes	Yes
5	A04	103	H3	2437032	Direct	2437032	2437032	cheB	248	0.23	SO_2327	Yes	Yes
5	A02	99	F4	2448436	Direct	2448436	2448435	bkdA2	877	0.9	SO_2340	Yes	Yes
5	D05	105	A11	2548577	Direct	2548577	2548577	SO_2437	296	0.16	SO_2437	Yes	Yes
5	D04	104	B8	2673533	Direct	2673533	2673533	SO_2542	110	0.09	SO_2542	Yes	Yes
5	F05	105	C1	2835332	Direct	2835332	2835332	deoR	163	0.24	SO_2717	Yes	Yes
5	C12	120	E10	2845944	Direct	2845944	2845944	pepE	141	0.2	SO_2730	Yes	Yes
5	G09	115	A10	2864317	Direct	2864317	2864317	SO_2744	248	0.14	SO_2744	Yes	Yes
5	A09	113	E5	3063049	Direct	3063049	3063049	SO_2930	611	0.22	SO_2930	Yes	Yes
5	D11	117	H6	3133246	Direct	3133246	3133246	trpD	1041	1	SO_3021	Yes	Yes
5	B02	99	H3	3414719	Direct	3414719	3414719	SO_3274	8	0.02	SO_3274	Yes	Yes
5	D01	98	E8	3472506	Direct	3472506	3472506	SO_3319	278	0.63	SO_3319	Yes	Yes
5	C03	101	D10	3503675	Direct	3503675	3503675	SO_3361	82	0.04	SO_3361	Yes	Yes
5	E05	105	A2	3920296	Direct	3920296	3920296	SO_3771	294	0.23	SO_3771	Yes	Yes
5	C06	106	G3	3990010	Direct	3990010	3990010	SO_3840	87	0.16	SO_3840	Yes	Yes
5	C09	113	H2	3997811	Direct	3997811	3997811	SO_3849	110	0.2	SO_3849	Yes	Yes
5	H05	105	F6	4042472	Direct	4042472	4042472	omp35	407	0.37	SO_3896	Yes	Yes
5	F04	104	C8	4105826	Direct	4105826	4105826	SO_3966	166	0.12	SO_3966	Yes	Yes
5	C10	115	E9	4192813	Direct	4192813	4192813	SO_4037	147	0.3	SO_4037	Yes	Yes
5	F02	100	E2	4221989	Direct	4221989	4221989	SO_4068	535	0.25	SO_4068	Yes	Yes
5	E12	120	G4	4369895	Direct	4369895	4369895	tatA	14	0.05	SO_4202	Yes	Yes
5	H01	99	F3	4374898	Direct	4374898	4374898	hemB	297	0.29	SO_4208	Yes	Yes
5	D03	102	D1	4437626	Direct	4437626	4437626	SO_4261	230	0.35	SO_4261	Yes	Yes
5	F07	111	A11	4570630	Direct	4570630	4570630	SO_4376	698	0.84	SO_4376	Yes	Yes
5	D10	115	F5	4674605	Direct	4674605	4674605	SO_4487	410	0.62	SO_4487	Yes	Yes
5	H02	100	F9	4758741	Direct	4758741	4758741	SO_4561	249	0.47	SO_4561	Yes	Yes
5	G07	111	B6	4767186	Direct	4767186	4767186	menD	189	0.11	SO_4573	Yes	Yes
5	G12	121	A5	4784881	Direct	4784881	4784880	SO_4590	106	0.2	SO_4590	Yes	Yes
5	B06	106	B6	4788220	Direct	4788220	4788220	cusF	200	0.77	SO_4596	Yes	Yes
5	H09	115	A4	4849373	Direct	4849373	4849373	cysT	272	0.33	SO_4653	Yes	Yes
5	F10	115	H3	4909081	Direct	4909081	4909081	SO_4706	180	0.32	SO_4706	Yes	Yes
5	F12	121	A3	4934309	Direct	4934309	4934309	hemN	171	0.12	SO_4730	Yes	Yes
5	F08	112	B7	5001025	Direct	5001025	5001024	pemK	136	0.43	SO_A0041	Yes	Yes
5	E06	108	A6	5069372	Direct	5069372	5069372	ompA	153	0.15	SO_A0114	Yes	Yes
6	A03			NA	NA	NA	-1	NA	NA	NA	Blank	No	NA
6	A04			NA	NA	NA	-1	NA	NA	NA	Blank	No	NA
6	A05			NA	NA	NA	-1	NA	NA	NA	Blank	No	NA
6	A06			NA	NA	NA	-1	NA	NA	NA	Blank	No	NA
6	A07			NA	NA	NA	-1	NA	NA	NA	Blank	No	NA
6	A10			NA	NA	NA	-1	NA	NA	NA	Blank	No	NA
6	B01			NA	NA	NA	-1	NA	NA	NA	Blank	No	NA
6	B06			NA	NA	NA	-1	NA	NA	NA	Blank	No	NA
6	B11			NA	NA	NA	-1	NA	NA	NA	Blank	No	NA
6	C02			NA	NA	NA	-1	NA	NA	NA	Blank	No	NA
6	C04			NA	NA	NA	-1	NA	NA	NA	Blank	No	NA
6	C05			NA	NA	NA	-1	NA	NA	NA	Blank	No	NA
6	C07			NA	NA	NA	-1	NA	NA	NA	Blank	No	NA
6	D06			NA	NA	NA	-1	NA	NA	NA	Blank	No	NA
6	D07			NA	NA	NA	-1	NA	NA	NA	Blank	No	NA
6	D08			NA	NA	NA	-1	NA	NA	NA	Blank	No	NA
6	D09			NA	NA	NA	-1	NA	NA	NA	Blank	No	NA
6	D11			NA	NA	NA	-1	NA	NA	NA	Blank	No	NA
6	E01			NA	NA	NA	-1	NA	NA	NA	Blank	No	NA
6	E02			NA	NA	NA	-1	NA	NA	NA	Blank	No	NA
6	E08			NA	NA	NA	-1	NA	NA	NA	Blank	No	NA
6	E10			NA	NA	NA	-1	NA	NA	NA	Blank	No	NA
6	E11			NA	NA	NA	-1	NA	NA	NA	Blank	No	NA
6	F05			NA	NA	NA	-1	NA	NA	NA	Blank	No	NA
6	F07			NA	NA	NA	-1	NA	NA	NA	Blank	No	NA
6	G03			NA	NA	NA	-1	NA	NA	NA	Blank	No	NA
6	G06			NA	NA	NA	-1	NA	NA	NA	Blank	No	NA
6	G07			NA	NA	NA	-1	NA	NA	NA	Blank	No	NA
6	G11			NA	NA	NA	-1	NA	NA	NA	Blank	No	NA
6	G12			NA	NA	NA	-1	NA	NA	NA	Blank	No	NA
6	H04			NA	NA	NA	-1	NA	NA	NA	Blank	No	NA
6	H06			NA	NA	NA	-1	NA	NA	NA	Blank	No	NA
6	H08			NA	NA	NA	-1	NA	NA	NA	Blank	No	NA
6	H11			NA	NA	NA	-1	NA	NA	NA	Blank	No	NA
6	B05	130	B11	4358436	Direct	4358436	-2	NA	NA	NA	Prediction Incorrect	No	No
6	D10	139	G1	9965	Direct	9965	9965	recF	426	0.39	SO_0010	Yes	Yes
6	H12	144	B5	174707	Direct	174707	174707	gspE	295	0.19	SO_0167	Yes	Yes
6	D05	130	G5	182788	Direct	182788	182788	gspN	674	0.89	SO_0176	Yes	Yes
6	D03	125	H9	314481	Direct	314481	314480	SO_0309	116	0.29	SO_0309	Yes	Yes
6	H05	132	A1	405862	Direct	405862	405862	SO_0391	534	0.89	SO_0391	Yes	Yes
6	G08	135	H3	631767	Direct	631767	631767	hflK	371	0.32	SO_0605	Yes	Yes
6	C10	139	F4	647645	Direct	647645	647645	SO_0620	188	0.23	SO_0620	Yes	Yes
6	A12	143	B1	701596	Direct	701596	701596	SO_0682	674	0.27	SO_0682	Yes	Yes
6	E09	137	C12	708431	Direct	708431	708431	SO_0690	356	0.47	SO_0690	Yes	Yes
6	F08	135	F9	938132	Direct	938132	938132	SO_0911	562	0.51	SO_0911	Yes	Yes
6	F09	137	D3	968480	Direct	968480	968480	SO_0936	410	0.55	SO_0936	Yes	Yes
6	A09	136	D11	1105650	Direct	1105650	1105650	exeM	127	0.05	SO_1066	Yes	Yes
6	B10	139	C5	1232221	Direct	1232221	1232221	SO_1188	44	0.07	SO_1188	Yes	Yes
6	D04	128	A12	1234530	Direct	1234530	1234530	greA	115	0.24	SO_1191	Yes	Yes
6	B07	133	F1	1304590	Direct	1304590	1304590	SO_1255	262	0.17	SO_1255	Yes	Yes
6	G10	141	C10	1315133	Direct	1315133	1315133	puuA	5	0	SO_1268	Yes	Yes
6	B08	135	A5	1389090	Direct	1389090	1389090	rppH	515	0.98	SO_1331	Yes	Yes
6	B04	127	E12	1462503	Direct	1462503	1462503	SO_1407	35	0.11	SO_1407	Yes	Yes
6	H09	139	B9	1637430	Direct	1637430	1637430	pstS	649	0.67	SO_1560	Yes	Yes
6	F11	142	H11	1665109	Direct	1665109	1665108	SO_1590	35	0.08	SO_1590	Yes	Yes
6	F04	128	G6	1759873	Direct	1759873	1759873	ompW	152	0.24	SO_1673	Yes	Yes
6	H03	127	C1	1818267	Direct	1818267	1818267	SO_1736	25	0.04	SO_1736	Yes	Yes
6	B03	125	F12	1827080	Direct	1827080	1827080	SO_1746	62	0.26	SO_1746	Yes	Yes
6	C03	125	F6	1839074	Direct	1839074	1839074	SO_1757	439	0.92	SO_1757	Yes	Yes
6	C06	132	G12	1951845	Direct	1951845	1951845	uvrY	37	0.06	SO_1860	Yes	Yes
6	F03	126	F7	1985076	Direct	1985076	1985076	SO_1888	270	0.28	SO_1888	Yes	Yes
6	G05	131	E11	2017705	Direct	2017705	2017705	SO_1917	208	0.17	SO_1917	Yes	Yes
6	C09	136	E6	2143504	Direct	2143504	2143503	SO_2045	264	0.22	SO_2045	Yes	Yes
6	G09	138	D2	2249477	Direct	2249477	2249477	SO_2143	30	0.02	SO_2143	Yes	Yes
6	F02	125	B8	2301846	Direct	2301846	2301846	creA	334	0.67	SO_2190	Yes	Yes
6	E07	133	G9	2594441	Direct	2594441	2594441	SO_2472	219	0.29	SO_2472	Yes	Yes
6	D02	124	E1	2676126	Direct	2676126	2676126	SO_2544	157	0.05	SO_2544	Yes	Yes
6	H02	125	E3	2682801	Direct	2682801	2682801	SO_2550	233	0.34	SO_2550	Yes	Yes
6	F10	140	F1	2717518	Direct	2717518	2717518	SO_2589	722	0.86	SO_2589	Yes	Yes
6	F12	144	A12	2796442	Direct	2796442	2796442	SO_2666	207	0.37	SO_2666	Yes	Yes
6	E06	133	C1	2930008	Direct	2930008	2930008	SO_2806	112	0.28	SO_2806	Yes	Yes
6	E03	126	F4	3004495	Direct	3004495	3004495	SO_2883	186	0.15	SO_2883	Yes	Yes
6	E05	130	H11	3136089	Direct	3136089	3136089	trpA	23	0.03	SO_3024	Yes	Yes
6	E12	143	F6	3178802	Direct	3178802	3178802	SO_3063	169	0.11	SO_3063	Yes	Yes
6	B09	136	E2	3292301	Direct	3292301	3292301	SO_3155	438	0.39	SO_3155	Yes	Yes
6	C08	135	C10	3439430	Probabilistic	3439430	3439430	xseA	464	0.35	SO_3294	Yes	Yes
6	D12	143	F10	3479538	Direct	3479538	3479538	SO_3333	209	0.14	SO_3333	Yes	Yes
6	B02	124	A4	3531968	Direct	3531968	3531968	SO_3391	1001	0.41	SO_3391	Yes	Yes
6	H01	122	G9	3692265	Direct	3692265	3692265	SO_3539	22	0.02	SO_3539	Yes	Yes
6	B12	143	B8	3728095	Direct	3728095	3728095	cpdB	516	0.25	SO_3565	Yes	Yes
6	H10	141	C7	3965605	Direct	3965605	3965605	ampG	52	0.04	SO_3814	Yes	Yes
6	G02	125	C12	3993687	Direct	3993687	3993686	pepO	576	0.28	SO_3844	Yes	Yes
6	G04	129	A1	4001412	Direct	4001412	4001412	sfcA	614	0.36	SO_3855	Yes	Yes
6	C01	122	C5	4005045	Direct	4005045	4005045	SO_3859	44	0.02	SO_3859	Yes	Yes
6	A01	121	G6	4052160	Direct	4052160	4052160	tolC	594	0.45	SO_3904	Yes	Yes
6	C12	143	D11	4295219	Direct	4295219	4295219	SO_4139	229	0.15	SO_4139	Yes	Yes
6	A02	123	H10	4299383	Direct	4299383	4299383	SO_4143	6	0	SO_4143	Yes	Yes
6	D01	122	E9	4643516	Direct	4643516	4643516	SO_4454	73	0.04	SO_4454	Yes	Yes
6	C11	142	C6	4700702	Direct	4700702	4700702	fdhA	217	0.08	SO_4509	Yes	Yes
6	H07	134	C8	4739412	Direct	4739412	4739412	SO_4542	173	0.19	SO_4542	Yes	Yes
6	F06	133	C11	4847583	Direct	4847583	4847583	SO_4650	532	0.84	SO_4650	Yes	Yes
6	F01	122	F4	4887733	Direct	4887733	4887733	SO_4688	256	0.35	SO_4688	Yes	Yes
6	A11	141	C8	4930456	Direct	4930456	4930456	mutM	49	0.06	SO_4726	Yes	Yes
6	E04	128	D9	3781837	Direct	3781837	3781837	SO_4842	25	0.71	SO_4842	Yes	Yes
6	G01	122	G6	5004257	Direct	5004257	5004257	SO_A0045	823	0.6	SO_A0045	Yes	Yes
6	A08	134	H7	5096235	Direct	5096235	5096235	SO_A0140	8	0	SO_A0140	Yes	Yes
7	A05			NA	NA	NA	-1	NA	NA	NA	Blank	No	NA
7	A07			NA	NA	NA	-1	NA	NA	NA	Blank	No	NA
7	A08			NA	NA	NA	-1	NA	NA	NA	Blank	No	NA
7	B03			NA	NA	NA	-1	NA	NA	NA	Blank	No	NA
7	B05			NA	NA	NA	-1	NA	NA	NA	Blank	No	NA
7	C02			NA	NA	NA	-1	NA	NA	NA	Blank	No	NA
7	C05			NA	NA	NA	-1	NA	NA	NA	Blank	No	NA
7	C06			NA	NA	NA	-1	NA	NA	NA	Blank	No	NA
7	C08			NA	NA	NA	-1	NA	NA	NA	Blank	No	NA
7	C09			NA	NA	NA	-1	NA	NA	NA	Blank	No	NA
7	D02			NA	NA	NA	-1	NA	NA	NA	Blank	No	NA
7	D03			NA	NA	NA	-1	NA	NA	NA	Blank	No	NA
7	D09			NA	NA	NA	-1	NA	NA	NA	Blank	No	NA
7	D10			NA	NA	NA	-1	NA	NA	NA	Blank	No	NA
7	D11			NA	NA	NA	-1	NA	NA	NA	Blank	No	NA
7	E06			NA	NA	NA	-1	NA	NA	NA	Blank	No	NA
7	E10			NA	NA	NA	-1	NA	NA	NA	Blank	No	NA
7	E11			NA	NA	NA	-1	NA	NA	NA	Blank	No	NA
7	F06			NA	NA	NA	-1	NA	NA	NA	Blank	No	NA
7	F07			NA	NA	NA	-1	NA	NA	NA	Blank	No	NA
7	F08			NA	NA	NA	-1	NA	NA	NA	Blank	No	NA
7	G03			NA	NA	NA	-1	NA	NA	NA	Blank	No	NA
7	G04			NA	NA	NA	-1	NA	NA	NA	Blank	No	NA
7	G05			NA	NA	NA	-1	NA	NA	NA	Blank	No	NA
7	G07			NA	NA	NA	-1	NA	NA	NA	Blank	No	NA
7	G11			NA	NA	NA	-1	NA	NA	NA	Blank	No	NA
7	H01			NA	NA	NA	-1	NA	NA	NA	Blank	No	NA
7	H02			NA	NA	NA	-1	NA	NA	NA	Blank	No	NA
7	H10			NA	NA	NA	-1	NA	NA	NA	Blank	No	NA
7	A06	9	D11	3310121	Direct	3310121	-2	NA	NA	NA	Prediction Incorrect	No	No
7	A10	16	D7	2871828	Direct	2871828	-2	NA	NA	NA	Prediction Incorrect	No	No
7	H05	9	C8	1341551	Direct	1341551	-2	NA	NA	NA	Prediction Incorrect	No	No
7	C07	11	H5	318416	Direct	318416	318416	SO_0312	282	0.24	SO_0312	Yes	Yes
7	H12	22	B8	414306	Direct	414306	414306	SO_0400	160	0.56	SO_0400	Yes	Yes
7	D12	21	D12	516830	Direct	516830	516830	SO_0492	64	0.1	SO_0492	Yes	Yes
7	G06	11	F8	737159	Direct	737159	737159	SO_0720	223	0.44	SO_0720	Yes	Yes
7	F05	8	F5	771101	Direct	771101	771101	atmA	85	0.05	SO_0754	Yes	Yes
7	F03	5	F11	1130353	Direct	1130353	1130352	SO_1091	128	0.14	SO_1091	Yes	Yes
7	D04	6	H8	1186397	Direct	1186397	1186397	SO_1143	613	0.8	SO_1143	Yes	Yes
7	B02	2	E12	1369349	Direct	1369349	1369349	anmK	309	0.28	SO_1313	Yes	Yes
7	F04	7	A5	1370514	Direct	1370514	1370514	SO_1314	562	0.4	SO_1314	Yes	Yes
7	H06	11	H10	1474607	Direct	1474607	1474607	SO_1417	978	0.54	SO_1417	Yes	Yes
7	C03	5	A11	1576673	Probabilistic	1576673	1576672	SO_1503	411	0.53	SO_1503	Yes	Yes
7	B10	16	F4	1593847	Direct	1593847	1593847	lldE	73	0.1	SO_1520	Yes	Yes
7	H11	20	E1	1666226	Direct	1666226	1666226	SO_1591	657	0.73	SO_1591	Yes	Yes
7	E04	7	A2	1803712	Direct	1803712	1803712	SO_1715	69	0.13	SO_1715	Yes	Yes
7	D01	1	G6	1840505	Direct	1840505	1840505	SO_1760	557	0.72	SO_1760	Yes	Yes
7	C11	18	H11	1905232	Direct	1905232	1905232	SO_1815	429	0.47	SO_1815	Yes	Yes
7	F10	17	C1	1989158	Direct	1989158	1989158	liuF	242	0.34	SO_1892	Yes	Yes
7	G09	16	A10	1994791	Direct	1994791	1994791	liuB	244	0.15	SO_1896	Yes	Yes
7	E02	3	F12	2049290	Direct	2049290	2049290	phoP	503	0.75	SO_1946	Yes	Yes
7	B11	17	H9	2089464	Direct	2089464	2089463	SO_1986	235	0.39	SO_1986	Yes	Yes
7	B06	9	G1	2171509	Direct	2171509	2171509	hisG	421	0.43	SO_2074	Yes	Yes
7	F12	21	H2	2197714	Direct	2197714	2197714	hyaA	295	0.26	SO_2099	Yes	Yes
7	H04	7	E2	2261110	Direct	2261110	2261110	recC	2182	0.57	SO_2149	Yes	Yes
7	E05	8	E9	2357388	Direct	2357388	2357388	SO_2240	72	0.04	SO_2240	Yes	Yes
7	F02	3	F4	2484127	Direct	2484127	2484127	SO_2380	299	0.15	SO_2380	Yes	Yes
7	H03	6	B8	2537226	Direct	2537226	2537226	SO_2427	120	0.05	SO_2427	Yes	Yes
7	G10	17	E12	2550543	Direct	2550543	2550543	SO_2438	143	0.16	SO_2438	Yes	Yes
7	A04	6	C4	2625594	Direct	2625594	2625594	SO_2499	120	0.42	SO_2499	Yes	Yes
7	B12	20	H6	2626158	Direct	2626158	2626158	s4P	208	0.43	SO_2500	Yes	Yes
7	C01	1	E2	2661213	Direct	2661213	2661213	adaA	275	0.77	SO_2532	Yes	Yes
7	E07	12	B1	2709545	Direct	2709545	2709545	fadD	18	0.01	SO_2581	Yes	Yes
7	D06	10	G1	2838743	Direct	2838743	2838743	SO_2720	22	0.06	SO_2720	Yes	Yes
7	E01	1	H10	2892791	Direct	2892791	2892791	SO_2768	59	0.03	SO_2768	Yes	Yes
7	D05	8	D3	3045339	Direct	3045339	3045339	SO_2914	373	0.84	SO_2914	Yes	Yes
7	H07	12	G8	3128982	Direct	3128982	3128982	trpH	508	0.59	SO_3017	Yes	Yes
7	F01	1	H12	3165771	Direct	3165771	3165771	SO_3052	436	0.25	SO_3052	Yes	Yes
7	B09	15	B4	3246841	Direct	3246841	3246841	SO_3119	217	0.5	SO_3119	Yes	Yes
7	A02	2	D7	3338544	Direct	3338544	3338544	SO_3196	95	0.09	SO_3196	Yes	Yes
7	G01	1	H8	3356872	Direct	3356872	3356872	fliR	698	0.88	SO_3216	Yes	Yes
7	E12	21	G6	3370158	Direct	3370158	3370158	flrC	22	0.02	SO_3230	Yes	Yes
7	G12	22	A2	3381910	Probabilistic	3381910	3381910	flgJ	211	0.18	SO_3241	Yes	Yes
7	E08	14	C9	3451716	Direct	3451716	3451716	SO_3302	213	0.06	SO_3302	Yes	Yes
7	B01	1	D10	3512941	Direct	3512941	3512941	yceJ	320	0.58	SO_3371	Yes	Yes
7	B08	13	B4	3518429	Direct	3518429	3518429	cfaS	241	0.19	SO_3379	Yes	Yes
7	H09	16	A2	3561199	Direct	3561199	3561199	SO_3421	86	0.12	SO_3421	Yes	Yes
7	H08	14	G9	3616581	Direct	3616581	3616581	glyA	711	0.57	SO_3471	Yes	Yes
7	B04	6	D12	3857887	Direct	3857887	3857887	btuF	208	0.25	SO_3709	Yes	Yes
7	G08	14	G7	4122804	Direct	4122804	4122804	dapA	264	0.24	SO_3985	Yes	Yes
7	E03	5	C8	4208311	Direct	4208311	4208311	metF	298	0.33	SO_4054	Yes	Yes
7	A03	4	A7	4294382	Direct	4294382	4294382	SO_4138	371	0.77	SO_4138	Yes	Yes
7	A01	1	B7	4349756	Direct	4349756	4349756	mxdD	60	0.17	SO_4177	Yes	Yes
7	C10	16	F7	4545472	Direct	4545472	4545472	hlyA	200	0.15	SO_4351	Yes	Yes
7	C04	6	H7	4553029	Direct	4553029	4553028	SO_4358	585	0.23	SO_4358	Yes	Yes
7	C12	20	H8	4593112	Direct	4593112	4593112	SO_4400	368	0.38	SO_4400	Yes	Yes
7	B07	11	H3	4711727	Direct	4711727	4711727	SO_4516	561	0.27	SO_4516	Yes	Yes
7	D07	11	H6	4744621	Direct	4744621	4744621	SO_4547	272	0.28	SO_4547	Yes	Yes
7	D08	13	G8	4760243	Direct	4760243	4760243	SO_4563	285	0.35	SO_4563	Yes	Yes
7	A11	17	F1	4834277	Direct	4834277	4834277	SO_4636	24	0.02	SO_4636	Yes	Yes
7	A12	20	G3	4885899	Direct	4885899	4885899	wcvA	155	0.15	SO_4686	Yes	Yes
7	A09	15	A11	4942029	Direct	4942029	4942029	SO_4734	55	0.02	SO_4734	Yes	Yes
7	G02	3	F8	3105439	Direct	3105439	3105439	SO_4791	36	0.12	SO_4791	Yes	Yes
7	E09	15	E7	4862846	Probabilistic	4862846	4862846	SO_4824	108	0.38	SO_4824	Yes	Yes
7	F09	15	H10	5033049	Direct	5033049	5033048	SO_A0084\ SO_A0082	1723\56	0.87\0.17	SO_A0084\ SO_A0082	Yes	Yes
7	F11	19	H6	620378	Direct	620378	620378	SO_t010	8	0.11	SO_t010	Yes	Yes
8	A06			NA	NA	NA	-1	NA	NA	NA	Blank	No	NA
8	A08			NA	NA	NA	-1	NA	NA	NA	Blank	No	NA
8	A12			NA	NA	NA	-1	NA	NA	NA	Blank	No	NA
8	B03			NA	NA	NA	-1	NA	NA	NA	Blank	No	NA
8	B06			NA	NA	NA	-1	NA	NA	NA	Blank	No	NA
8	B07			NA	NA	NA	-1	NA	NA	NA	Blank	No	NA
8	B11			NA	NA	NA	-1	NA	NA	NA	Blank	No	NA
8	C02			NA	NA	NA	-1	NA	NA	NA	Blank	No	NA
8	C05			NA	NA	NA	-1	NA	NA	NA	Blank	No	NA
8	C09			NA	NA	NA	-1	NA	NA	NA	Blank	No	NA
8	D03			NA	NA	NA	-1	NA	NA	NA	Blank	No	NA
8	E02			NA	NA	NA	-1	NA	NA	NA	Blank	No	NA
8	E03			NA	NA	NA	-1	NA	NA	NA	Blank	No	NA
8	E04			NA	NA	NA	-1	NA	NA	NA	Blank	No	NA
8	E09			NA	NA	NA	-1	NA	NA	NA	Blank	No	NA
8	F01			NA	NA	NA	-1	NA	NA	NA	Blank	No	NA
8	F02			NA	NA	NA	-1	NA	NA	NA	Blank	No	NA
8	F04			NA	NA	NA	-1	NA	NA	NA	Blank	No	NA
8	F06			NA	NA	NA	-1	NA	NA	NA	Blank	No	NA
8	G03			NA	NA	NA	-1	NA	NA	NA	Blank	No	NA
8	G05			NA	NA	NA	-1	NA	NA	NA	Blank	No	NA
8	G06			NA	NA	NA	-1	NA	NA	NA	Blank	No	NA
8	G08			NA	NA	NA	-1	NA	NA	NA	Blank	No	NA
8	G11			NA	NA	NA	-1	NA	NA	NA	Blank	No	NA
8	H09			NA	NA	NA	-1	NA	NA	NA	Blank	No	NA
8	D05	28	A1	288496	Direct	288496	-2	NA	NA	NA	Prediction Incorrect	No	No
8	D11	36	B4	4482360	Direct	4482360	-2	NA	NA	NA	Prediction Incorrect	No	No
8	G01	23	D7	68432	Direct	68432	68432	nlpC	25	0.05	SO_0061	Yes	Yes
8	H05	28	E12	92191	Direct	92191	92191	SO_0078	621	0.77	SO_0078	Yes	Yes
8	G02	24	G12	323556	Direct	323556	323556	ybcL	272	0.5	SO_0316	Yes	Yes
8	F09	34	D10	454646	Direct	454646	454646	SO_0430	7	0.02	SO_0430	Yes	Yes
8	A02	23	G4	715569	Direct	715569	715569	dsbD	437	0.24	SO_0696	Yes	Yes
8	G09	34	E7	840775	Direct	840775	840775	SO_0823	12	0.01	SO_0823	Yes	Yes
8	B10	35	A3	867820	Direct	867820	867820	napH	426	0.42	SO_0846	Yes	Yes
8	B02	24	A8	995889	Direct	995889	995889	SO_0960	423	0.57	SO_0960	Yes	Yes
8	H08	32	H5	1054698	Direct	1054698	1054697	nuoG	643	0.24	SO_1016	Yes	Yes
8	C08	31	E6	1082405	Direct	1082405	1082405	artI	562	0.77	SO_1044	Yes	Yes
8	F07	31	A11	1189740	Direct	1189740	1189740	SO_1145	349	0.25	SO_1145	Yes	Yes
8	F03	25	F2	1306185	Direct	1306185	1306185	SO_1256	74	0.18	SO_1256	Yes	Yes
8	C12	38	B10	1307552	Direct	1307552	1307552	SO_1258	139	0.11	SO_1258	Yes	Yes
8	A11	35	F6	1333878	Direct	1333878	1333878	SO_1281	85	0.13	SO_1281	Yes	Yes
8	E07	30	H4	1499945	Direct	1499945	1499945	intA\tnpA	1804\17	0.48\0.12	SO_1439\SO_1437	Yes	Yes
8	G07	31	B10	1592531	Direct	1592531	1592531	lldF	635	0.46	SO_1519	Yes	Yes
8	B12	38	A5	1802671	Direct	1802671	1802671	SO_1713	141	0.14	SO_1713	Yes	Yes
8	C11	36	A12	1898549	Direct	1898549	1898549	pspB	17	0.07	SO_1808	Yes	Yes
8	F10	35	E3	1909829	Direct	1909829	1909829	dinG	42	0.02	SO_1819	Yes	Yes
8	B08	31	D4	1938131	Direct	1938131	1938131	SO_1848	39	0.05	SO_1848	Yes	Yes
8	F12	38	G10	2139777	Direct	2139777	2139777	rmuC	263	0.16	SO_2041	Yes	Yes
8	G12	39	C11	2238312	Direct	2238312	2238312	SO_2132	1320	0.61	SO_2132	Yes	Yes
8	H06	29	E1	2259447	Direct	2259447	2259447	recB	36	0.01	SO_2148	Yes	Yes
8	C07	29	H9	2266540	Direct	2266540	2266540	SO_2151	145	0.13	SO_2151	Yes	Yes
8	G10	35	E7	2290159	Direct	2290159	2290159	ccpA	291	0.29	SO_2178	Yes	Yes
8	D10	35	C5	2402879	Direct	2402879	2402879	SO_2288	449	0.68	SO_2288	Yes	Yes
8	H01	23	F2	2528135	Direct	2528135	2528135	fadH	651	0.32	SO_2419	Yes	Yes
8	H12	39	E6	2669409	Direct	2669409	2669409	SO_2538	11	0.01	SO_2538	Yes	Yes
8	B01	22	C9	2730589	Direct	2730589	2730589	SO_2596	174	0.13	SO_2596	Yes	Yes
8	B09	33	E8	2760039	Direct	2760039	2760039	aat	575	0.81	SO_2623	Yes	Yes
8	F11	37	C1	2874157	Direct	2874157	2874156	SO_2753	1279	0.59	SO_2753	Yes	Yes
8	D07	30	A1	3058886	Direct	3058886	3058886	ybbP	666	0.27	SO_2926	Yes	Yes
8	D01	22	H9	3076072	Direct	3076072	3076072	SO_2939	51	0.07	SO_2939	Yes	Yes
8	A04	26	D8	3131643	Direct	3131643	3131643	trpG	46	0.08	SO_3020	Yes	Yes
8	B05	27	G8	3169256	Direct	3169256	3169256	SO_3056	23	0.06	SO_3056	Yes	Yes
8	F05	28	C12	3213852	Direct	3213852	3213852	fadI	277	0.21	SO_3089	Yes	Yes
8	H02	24	G5	3303592	Direct	3303592	3303592	rffG	106	0.1	SO_3167	Yes	Yes
8	E06	28	H8	3360193	Probabilistic	3360193	3360193	fliM	272	0.26	SO_3221	Yes	Yes
8	D12	38	E10	3396834	Direct	3396834	3396834	SO_3260	235	0.87	SO_3260	Yes	Yes
8	C04	26	E5	3467261	Direct	3467261	3467261	rlmN	758	0.68	SO_3315	Yes	Yes
8	E05	28	B6	3476595	Direct	3476595	3476595	SO_3326	95	0.45	SO_3326	Yes	Yes
8	C06	28	G1	3517065	Direct	3517065	3517065	SO_3378	327	0.57	SO_3378	Yes	Yes
8	E01	23	A12	3530017	Direct	3530017	3530017	SO_3389	408	0.15	SO_3389	Yes	Yes
8	D06	28	G4	3552168	Direct	3552168	3552168	SO_3412	139	0.16	SO_3412	Yes	Yes
8	H07	31	D3	3577722	Direct	3577722	3577722	rpoS	524	0.53	SO_3432	Yes	Yes
8	B04	26	E11	3681602	Direct	3681602	3681602	pilY	85	0.02	SO_3525	Yes	Yes
8	A09	33	B11	3682880	Probabilistic	3682880	3682880	pilW	243	0.25	SO_3527	Yes	Yes
8	D08	31	F1	3695674	Direct	3695674	3695674	SO_3541	397	0.27	SO_3541	Yes	Yes
8	H04	27	E8	3820478	Direct	3820478	3820478	hmuZ	439	0.79	SO_3667	Yes	Yes
8	D04	26	E7	3888948	Direct	3888948	3888948	SO_3743	102	0.21	SO_3743	Yes	Yes
8	A03	25	A7	3889660	Direct	3889660	3889660	SO_3744	371	0.45	SO_3744	Yes	Yes
8	C10	35	B7	4165617	Direct	4165617	4165617	SO_4018	801	0.58	SO_4018	Yes	Yes
8	E11	36	F6	4215131	Direct	4215131	4215131	phsB	324	0.57	SO_4061	Yes	Yes
8	H10	35	E8	4217231	Direct	4217231	4217231	phsA	519	0.23	SO_4062	Yes	Yes
8	F08	32	C8	4243583	Direct	4243583	4243583	SO_4089	649	0.67	SO_4089	Yes	Yes
8	E08	32	B4	4290416	Direct	4290416	4290416	udp	160	0.21	SO_4133	Yes	Yes
8	H11	37	G9	4297372	Direct	4297372	4297372	SO_4140	79	0.09	SO_4140	Yes	Yes
8	D09	34	B5	4402886	Direct	4402886	4402886	rsmH	861	0.91	SO_4227	Yes	Yes
8	H03	26	C1	4470041	Direct	4470041	4470041	pstA	61	0.07	SO_4290	Yes	Yes
8	A07	29	F7	4517903	Direct	4517903	4517903	vexR	61	0.11	SO_4326	Yes	Yes
8	D02	24	D2	4522944	Direct	4522944	4522944	SO_4329	172	0.68	SO_4329	Yes	Yes
8	E10	35	D4	4538857	Direct	4538857	4538857	ilvD	306	0.16	SO_4345	Yes	Yes
8	C01	22	H6	4619779	Direct	4619779	4619779	SO_4428	43	0.06	SO_4428	Yes	Yes
8	A01	22	C6	4645721	Direct	4645721	4645721	SO_4455	70	0.2	SO_4455	Yes	Yes
8	A10	34	F11	4779405	Direct	4779405	4779405	ftsX	887	0.92	SO_4584	Yes	Yes
8	A05	27	E9	4824682	Direct	4824682	4824682	SO_4628	226	0.11	SO_4628	Yes	Yes
8	G04	27	E2	4862322	Direct	4862322	4862322	SO_4664	273	0.99	SO_4664	Yes	Yes
8	E12	38	E11	4863939	Direct	4863939	4863939	cytcB	10	0.02	SO_4666	Yes	Yes
8	C03	25	C4	4917978	Direct	4917978	4917978	SO_4714	695	0.96	SO_4714	Yes	Yes
9	A02			NA	NA	NA	-1	NA	NA	NA	Blank	No	NA
9	A06			NA	NA	NA	-1	NA	NA	NA	Blank	No	NA
9	A09			NA	NA	NA	-1	NA	NA	NA	Blank	No	NA
9	A10			NA	NA	NA	-1	NA	NA	NA	Blank	No	NA
9	A12			NA	NA	NA	-1	NA	NA	NA	Blank	No	NA
9	B01			NA	NA	NA	-1	NA	NA	NA	Blank	No	NA
9	B02			NA	NA	NA	-1	NA	NA	NA	Blank	No	NA
9	B03			NA	NA	NA	-1	NA	NA	NA	Blank	No	NA
9	B04			NA	NA	NA	-1	NA	NA	NA	Blank	No	NA
9	B07			NA	NA	NA	-1	NA	NA	NA	Blank	No	NA
9	B08			NA	NA	NA	-1	NA	NA	NA	Blank	No	NA
9	C03			NA	NA	NA	-1	NA	NA	NA	Blank	No	NA
9	C06			NA	NA	NA	-1	NA	NA	NA	Blank	No	NA
9	C07			NA	NA	NA	-1	NA	NA	NA	Blank	No	NA
9	C10			NA	NA	NA	-1	NA	NA	NA	Blank	No	NA
9	D01			NA	NA	NA	-1	NA	NA	NA	Blank	No	NA
9	D02			NA	NA	NA	-1	NA	NA	NA	Blank	No	NA
9	D03			NA	NA	NA	-1	NA	NA	NA	Blank	No	NA
9	D05			NA	NA	NA	-1	NA	NA	NA	Blank	No	NA
9	D08			NA	NA	NA	-1	NA	NA	NA	Blank	No	NA
9	D09			NA	NA	NA	-1	NA	NA	NA	Blank	No	NA
9	D11			NA	NA	NA	-1	NA	NA	NA	Blank	No	NA
9	D12			NA	NA	NA	-1	NA	NA	NA	Blank	No	NA
9	E05			NA	NA	NA	-1	NA	NA	NA	Blank	No	NA
9	E07			NA	NA	NA	-1	NA	NA	NA	Blank	No	NA
9	E10			NA	NA	NA	-1	NA	NA	NA	Blank	No	NA
9	F01			NA	NA	NA	-1	NA	NA	NA	Blank	No	NA
9	F03			NA	NA	NA	-1	NA	NA	NA	Blank	No	NA
9	F04			NA	NA	NA	-1	NA	NA	NA	Blank	No	NA
9	F11			NA	NA	NA	-1	NA	NA	NA	Blank	No	NA
9	G03			NA	NA	NA	-1	NA	NA	NA	Blank	No	NA
9	G06			NA	NA	NA	-1	NA	NA	NA	Blank	No	NA
9	G07			NA	NA	NA	-1	NA	NA	NA	Blank	No	NA
9	G10			NA	NA	NA	-1	NA	NA	NA	Blank	No	NA
9	G11			NA	NA	NA	-1	NA	NA	NA	Blank	No	NA
9	H01			NA	NA	NA	-1	NA	NA	NA	Blank	No	NA
9	H03			NA	NA	NA	-1	NA	NA	NA	Blank	No	NA
9	H08			NA	NA	NA	-1	NA	NA	NA	Blank	No	NA
9	H09			NA	NA	NA	-1	NA	NA	NA	Blank	No	NA
9	H12			NA	NA	NA	-1	NA	NA	NA	Blank	No	NA
9	F05	49	G5	2252599	Direct	2252599	-2	NA	NA	NA	Prediction Incorrect	No	No
9	A08	54	G7	63043	Direct	63043	63043	SO_0055	34	0.02	SO_0055	Yes	Yes
9	H04	48	F2	101943	Direct	101943	101943	SO_0093	251	0.21	SO_0093	Yes	Yes
9	C12	63	E1	169234	Direct	169234	169234	pckA	378	0.25	SO_0162	Yes	Yes
9	C01	41	D11	215906	Direct	215906	215906	SO_0208	199	0.43	SO_0208	Yes	Yes
9	C11	62	A1	312617	Direct	312617	312617	SO_0306	196	0.12	SO_0306	Yes	Yes
9	A03	44	C4	430998	Direct	430998	430997	pilC	359	0.28	SO_0415	Yes	Yes
9	F10	60	C1	444688	Direct	444688	444688	lpdA	1425	1	SO_0426	Yes	Yes
9	H06	52	B7	578783	Direct	578783	578783	smtA	52	0.07	SO_0558	Yes	Yes
9	F07	53	H4	806194	Direct	806194	806194	SO_0793	333	0.66	SO_0793	Yes	Yes
9	D04	48	C4	830956	Direct	830956	830956	metR	111	0.12	SO_0817	Yes	Yes
9	F02	43	G3	868637	Direct	868637	868637	napG	340	0.46	SO_0847	Yes	Yes
9	G12	63	G3	900224	Direct	900224	900224	panB	739	0.93	SO_0870	Yes	Yes
9	H07	54	G2	939812	Direct	939812	939812	fic	55	0.09	SO_0913	Yes	Yes
9	B11	61	F11	954916	Direct	954916	954916	SO_0925	96	0.1	SO_0925	Yes	Yes
9	F08	55	H5	1003058	Direct	1003058	1003058	fccA	266	0.15	SO_0970	Yes	Yes
9	E04	48	C7	1167072	Direct	1167072	1167072	ybaK	306	0.64	SO_1124	Yes	Yes
9	E09	57	F2	1254548	Direct	1254548	1254548	SO_1208	78	0.04	SO_1208	Yes	Yes
9	A07	52	E4	1290239	Direct	1290239	1290239	SO_1238	212	0.11	SO_1238	Yes	Yes
9	F06	52	A2	1503754	Direct	1503754	1503754	SO_1441	260	0.24	SO_1441	Yes	Yes
9	D07	53	D2	1868374	Direct	1868374	1868374	mtrD	845	0.88	SO_1782	Yes	Yes
9	F12	63	F4	1922918	Direct	1922918	1922918	SO_1830	102	0.2	SO_1830	Yes	Yes
9	H11	62	G7	1970584	Direct	1970584	1970584	SO_1873	344	0.57	SO_1873	Yes	Yes
9	E03	46	A1	1983705	Direct	1983705	1983705	SO_1887	249	0.41	SO_1887	Yes	Yes
9	A04	47	A3	2046490	Direct	2046490	2046490	SO_1942	267	0.21	SO_1942	Yes	Yes
9	A05	48	H12	2068352	Direct	2068352	2068352	hppD	201	0.19	SO_1962	Yes	Yes
9	A11	61	D3	2336592	Direct	2336592	2336592	pabB	327	0.23	SO_2221	Yes	Yes
9	G04	48	D9	2354588	Direct	2354588	2354588	ptsI	364	0.21	SO_2237	Yes	Yes
9	H05	49	H12	2463752	Direct	2463752	2463752	fnr	524	0.7	SO_2356	Yes	Yes
9	G02	43	H3	2539892	Direct	2539892	2539892	ruvA	5	0.01	SO_2430	Yes	Yes
9	C09	57	C11	2842401	Direct	2842401	2842401	SO_2725	449	0.71	SO_2725	Yes	Yes
9	E08	55	F8	2985586	Direct	2985586	2985586	yeeZ	474	0.56	SO_2861	Yes	Yes
9	E02	43	F5	3087232	Direct	3087232	3087232	L	108	0.15	SO_2949	Yes	Yes
9	B10	59	C3	3156884	Direct	3156884	3156884	SO_3045	63	0.15	SO_3045	Yes	Yes
9	G01	42	F6	3237353	Direct	3237353	3237353	SO_3108	266	0.29	SO_3108	Yes	Yes
9	H10	60	H8	3304316	Direct	3304316	3304315	SO_3168	855	0.71	SO_3168	Yes	Yes
9	H02	43	H4	3443303	Direct	3443303	3443303	SO_3298	321	0.29	SO_3298	Yes	Yes
9	F09	57	H12	3458650	Direct	3458650	3458650	SO_3306	67	0.02	SO_3306	Yes	Yes
9	E01	41	E9	3537452	Direct	3537452	3537452	SO_3396	1302	0.46	SO_3396	Yes	Yes
9	E06	51	H4	3884037	Direct	3884037	3884037	cysJ	530	0.29	SO_3738	Yes	Yes
9	G08	56	B10	3891365	Direct	3891365	3891365	rfaE	93	0.07	SO_3745	Yes	Yes
9	C08	55	D8	3910199	Direct	3910199	3910199	glnE	24	0.01	SO_3760	Yes	Yes
9	C05	49	B12	4057765	Direct	4057765	4057765	dusA	157	0.16	SO_3912	Yes	Yes
9	A01	39	H1	4097775	Direct	4097775	4097775	mlaF	300	0.37	SO_3954	Yes	Yes
9	C04	47	G12	4103828	Direct	4103828	4103828	yhbH	211	0.74	SO_3962	Yes	Yes
9	D06	51	H3	4241369	Direct	4241369	4241369	SO_4087	574	0.51	SO_4087	Yes	Yes
9	C02	43	C4	4278492	Direct	4278492	4278492	maeB	65	0.05	SO_4118	Yes	Yes
9	B12	63	D2	4442655	Direct	4442655	4442655	hsdM	78	0.05	SO_4265	Yes	Yes
9	G05	49	H10	4607460	Direct	4607460	4607460	kynU	293	0.26	SO_4413	Yes	Yes
9	G09	58	A12	4695961	Direct	4695961	4695961	SO_4503	195	0.22	SO_4503	Yes	Yes
9	B06	51	D1	4743341	Direct	4743341	4743341	SO_4544	99	0.05	SO_4544	Yes	Yes
9	D10	59	F4	4895081	Direct	4895081	4895081	vmeA	695	0.61	SO_4693	Yes	Yes
9	E11	62	C10	4956314	Direct	4956314	4956314	SO_4743	62	0.03	SO_4743	Yes	Yes
9	E12	63	F2	490160	Direct	490160	490160	SO_4763	195	0.48	SO_4763	Yes	Yes
9	B09	56	D5	3557821	Direct	3557821	3557821	thrL	36	0.51	SO_4802	Yes	Yes
9	B05	48	H4	5080775	Direct	5080775	5080774	SO_A0125	256	0.96	SO_A0125	Yes	Yes
10	A01			NA	NA	NA	-1	NA	NA	NA	Blank	No	NA
10	A04			NA	NA	NA	-1	NA	NA	NA	Blank	No	NA
10	A06			NA	NA	NA	-1	NA	NA	NA	Blank	No	NA
10	A08			NA	NA	NA	-1	NA	NA	NA	Blank	No	NA
10	A10			NA	NA	NA	-1	NA	NA	NA	Blank	No	NA
10	A11			NA	NA	NA	-1	NA	NA	NA	Blank	No	NA
10	A12			NA	NA	NA	-1	NA	NA	NA	Blank	No	NA
10	B04			NA	NA	NA	-1	NA	NA	NA	Blank	No	NA
10	B05			NA	NA	NA	-1	NA	NA	NA	Blank	No	NA
10	B06			NA	NA	NA	-1	NA	NA	NA	Blank	No	NA
10	B12			NA	NA	NA	-1	NA	NA	NA	Blank	No	NA
10	C01			NA	NA	NA	-1	NA	NA	NA	Blank	No	NA
10	C03			NA	NA	NA	-1	NA	NA	NA	Blank	No	NA
10	C06			NA	NA	NA	-1	NA	NA	NA	Blank	No	NA
10	C12			NA	NA	NA	-1	NA	NA	NA	Blank	No	NA
10	D03			NA	NA	NA	-1	NA	NA	NA	Blank	No	NA
10	D06			NA	NA	NA	-1	NA	NA	NA	Blank	No	NA
10	D12			NA	NA	NA	-1	NA	NA	NA	Blank	No	NA
10	E01			NA	NA	NA	-1	NA	NA	NA	Blank	No	NA
10	E05			NA	NA	NA	-1	NA	NA	NA	Blank	No	NA
10	E08			NA	NA	NA	-1	NA	NA	NA	Blank	No	NA
10	E12			NA	NA	NA	-1	NA	NA	NA	Blank	No	NA
10	F03			NA	NA	NA	-1	NA	NA	NA	Blank	No	NA
10	G04			NA	NA	NA	-1	NA	NA	NA	Blank	No	NA
10	G05			NA	NA	NA	-1	NA	NA	NA	Blank	No	NA
10	G10			NA	NA	NA	-1	NA	NA	NA	Blank	No	NA
10	H03			NA	NA	NA	-1	NA	NA	NA	Blank	No	NA
10	H04			NA	NA	NA	-1	NA	NA	NA	Blank	No	NA
10	H05			NA	NA	NA	-1	NA	NA	NA	Blank	No	NA
10	D11	85	C4	1399702	Direct	1399702	-2	NA	NA	NA	Prediction Incorrect	No	No
10	F12	88	D10	4053113	Direct	4053113	-2	NA	NA	NA	Prediction Incorrect	No	No
10	G12	88	E12	3499529	Direct	3499529	-2	NA	NA	NA	Prediction Incorrect	No	No
10	H12	88	G4	3353045	Direct	3353045	-2	NA	NA	NA	Prediction Incorrect	No	No
10	E06	73	C6	328960	Direct	328960	328960	SO_0322	22	0.04	SO_0322	Yes	Yes
10	F10	84	G5	429334	Direct	429334	429334	pilD	585	0.63	SO_0414	Yes	Yes
10	E04	69	H11	538116	Direct	538116	538116	SO_0515	110	0.53	SO_0515	Yes	Yes
10	F02	66	A9	650395	Direct	650395	650395	SO_0623	267	0.77	SO_0623	Yes	Yes
10	B10	83	H12	713489	Direct	713489	713488	SO_0695	533	0.32	SO_0695	Yes	Yes
10	C09	80	G7	731663	Direct	731663	731663	SO_0714	221	0.73	SO_0714	Yes	Yes
10	D07	74	H8	772837	Direct	772837	772837	aroG	160	0.15	SO_0756	Yes	Yes
10	B11	85	B8	776078	Direct	776078	776078	SO_0760	180	0.14	SO_0760	Yes	Yes
10	G02	66	B11	799801	Direct	799801	799801	SO_0784	176	0.43	SO_0784	Yes	Yes
10	D09	81	B11	894834	Direct	894834	894834	csgA	197	0.13	SO_0865	Yes	Yes
10	G03	67	C2	1153370	Direct	1153370	1153370	SO_1110	116	0.52	SO_1110	Yes	Yes
10	F09	81	E8	1208520	Direct	1208520	1208520	rlpA	18	0.02	SO_1165	Yes	Yes
10	B09	80	E7	1309184	Direct	1309184	1309184	SO_1260	392	0.48	SO_1260	Yes	Yes
10	D05	70	G3	1357746	Direct	1357746	1357746	SO_1305	308	0.68	SO_1305	Yes	Yes
10	H02	66	D10	1426714	Direct	1426714	1426714	pepA	136	0.09	SO_1368	Yes	Yes
10	H10	85	A12	1430095	Direct	1430095	1430095	SO_1372	58	0.23	SO_1372	Yes	Yes
10	E02	65	H12	1598674	Direct	1598674	1598674	SO_1522	62	0.04	SO_1522	Yes	Yes
10	C07	74	H6	1645734	Direct	1645734	1645734	SO_1569	11	0.01	SO_1569	Yes	Yes
10	F06	73	E9	1650624	Direct	1650624	1650624	SO_1571	169	0.05	SO_1571	Yes	Yes
10	F05	71	D10	1817622	Direct	1817622	1817621	SO_1734	177	0.45	SO_1734	Yes	Yes
10	D10	84	B5	1947889	Direct	1947889	1947889	fabA	126	0.24	SO_1856	Yes	Yes
10	D01	64	F3	1993301	Direct	1993301	1993301	liuC	80	0.09	SO_1895	Yes	Yes
10	F07	76	A6	1996055	Direct	1996055	1996055	liuA	266	0.23	SO_1897	Yes	Yes
10	A03	66	D11	2161871	Direct	2161871	2161871	SO_2064	250	0.08	SO_2064	Yes	Yes
10	H08	80	B12	2194454	Direct	2194454	2194454	hyaD	8	0.01	SO_2096	Yes	Yes
10	A09	80	B8	2469060	Direct	2469060	2469060	ccoP	177	0.18	SO_2361	Yes	Yes
10	C08	78	E12	2490089	Direct	2490089	2490089	SO_2387	423	0.56	SO_2387	Yes	Yes
10	H11	87	A9	2588191	Direct	2588191	2588191	SO_2467	288	0.77	SO_2467	Yes	Yes
10	F11	86	C12	2710126	Direct	2710126	2710126	SO_2582	501	0.58	SO_2582	Yes	Yes
10	C05	70	F4	2725535	Direct	2725535	2725535	gdh	185	0.04	SO_2593	Yes	Yes
10	E07	75	E2	2854161	Direct	2854161	2854161	bioC	6	0.01	SO_2738	Yes	Yes
10	H07	77	E2	2868085	Direct	2868085	2868085	ybgF	505	0.67	SO_2746	Yes	Yes
10	G06	74	D5	2988503	Direct	2988503	2988503	argO	383	0.62	SO_2865	Yes	Yes
10	B03	66	D12	3185166	Direct	3185166	3185166	truA	331	0.42	SO_3068	Yes	Yes
10	D04	68	H10	3196982	Direct	3196982	3196982	SO_3077	178	0.16	SO_3077	Yes	Yes
10	H06	74	F3	3216016	Direct	3216016	3216016	SO_3091	548	0.56	SO_3091	Yes	Yes
10	H01	65	D10	3302116	Direct	3302116	3302116	SO_3166	44	0.11	SO_3166	Yes	Yes
10	G07	77	C7	3377416	Direct	3377416	3377416	fliC	266	0.32	SO_3238	Yes	Yes
10	E09	81	E11	3572952	Direct	3572952	3572952	recX	93	0.24	SO_3429	Yes	Yes
10	E03	66	H11	3644143	Direct	3644143	3644143	mexE	221	0.18	SO_3493	Yes	Yes
10	B01	64	B12	3682114	Direct	3682114	3682114	pilX	38	0.08	SO_3526	Yes	Yes
10	D08	78	F5	3831786	Direct	3831786	3831785	SO_3680	354	0.81	SO_3680	Yes	Yes
10	C10	83	H2	3862234	Direct	3862234	3862234	SO_3714	170	0.17	SO_3714	Yes	Yes
10	F01	64	G10	3874597	Direct	3874597	3874597	SO_3731	395	0.26	SO_3731	Yes	Yes
10	A05	70	E2	3907163	Direct	3907163	3907163	SO_3759	135	0.14	SO_3759	Yes	Yes
10	E10	84	F2	3985633	Direct	3985633	3985632	lolB	611	0.95	SO_3835	Yes	Yes
10	A07	74	G11	4225511	Direct	4225511	4225511	yggE	299	0.42	SO_4070	Yes	Yes
10	D02	65	H11	4266175	Direct	4266175	4266175	mshG	664	0.54	SO_4108	Yes	Yes
10	F04	69	H7	4273407	Direct	4273407	4273407	mshJ	68	0.1	SO_4114	Yes	Yes
10	G11	86	G5	4339910	Direct	4339910	4339909	SO_4166	297	0.14	SO_4166	Yes	Yes
10	B08	78	E11	4406509	Direct	4406509	4406509	glpK	437	0.29	SO_4230	Yes	Yes
10	C11	85	C12	4421799	Direct	4421799	4421799	rarD	244	0.28	SO_4243	Yes	Yes
10	C02	65	F4	4424051	Direct	4424051	4424051	argA	392	0.29	SO_4245	Yes	Yes
10	B02	65	E6	4443848	Direct	4443848	4443848	mloA	131	0.12	SO_4266	Yes	Yes
10	F08	78	H12	4637800	Direct	4637800	4637799	modB	178	0.26	SO_4447	Yes	Yes
10	C04	68	G10	4899610	Direct	4899610	4899610	SO_4698	87	0.16	SO_4698	Yes	Yes
10	G01	65	C9	4923900	Direct	4923900	4923900	SO_4718	15	0.01	SO_4718	Yes	Yes
10	G09	82	C12	4958327	Direct	4958327	4958327	atpC	270	0.63	SO_4746	Yes	Yes
10	B07	74	G3	4966053	Direct	4966053	4966053	parB	150	0.17	SO_4755	Yes	Yes
10	E11	85	F4	4969584	Probabilistic	4969584	4969584	mnmG	120	0.06	SO_4758	Yes	Yes
10	G08	78	H2	3541331	Direct	3541331	3541331	SO_4840	102	0.49	SO_4840	Yes	Yes
10	H09	82	H7	5016700	Direct	5016700	5016700	SO_A0057	67	0.3	SO_A0057	Yes	Yes
10	A02	65	E2	5032263	Direct	5032263	5032263	SO_A0080	143	0.29	SO_A0080	Yes	Yes
11	A01			NA	NA	NA	-1	NA	NA	NA	Blank	No	NA
11	A02			NA	NA	NA	-1	NA	NA	NA	Blank	No	NA
11	A03			NA	NA	NA	-1	NA	NA	NA	Blank	No	NA
11	A04			NA	NA	NA	-1	NA	NA	NA	Blank	No	NA
11	A05			NA	NA	NA	-1	NA	NA	NA	Blank	No	NA
11	A07			NA	NA	NA	-1	NA	NA	NA	Blank	No	NA
11	A08			NA	NA	NA	-1	NA	NA	NA	Blank	No	NA
11	A11			NA	NA	NA	-1	NA	NA	NA	Blank	No	NA
11	B01			NA	NA	NA	-1	NA	NA	NA	Blank	No	NA
11	B02			NA	NA	NA	-1	NA	NA	NA	Blank	No	NA
11	B09			NA	NA	NA	-1	NA	NA	NA	Blank	No	NA
11	B10			NA	NA	NA	-1	NA	NA	NA	Blank	No	NA
11	B11			NA	NA	NA	-1	NA	NA	NA	Blank	No	NA
11	B12			NA	NA	NA	-1	NA	NA	NA	Blank	No	NA
11	C03			NA	NA	NA	-1	NA	NA	NA	Blank	No	NA
11	C06			NA	NA	NA	-1	NA	NA	NA	Blank	No	NA
11	C09			NA	NA	NA	-1	NA	NA	NA	Blank	No	NA
11	C11			NA	NA	NA	-1	NA	NA	NA	Blank	No	NA
11	D04			NA	NA	NA	-1	NA	NA	NA	Blank	No	NA
11	E08			NA	NA	NA	-1	NA	NA	NA	Blank	No	NA
11	F05			NA	NA	NA	-1	NA	NA	NA	Blank	No	NA
11	G02			NA	NA	NA	-1	NA	NA	NA	Blank	No	NA
11	G06			NA	NA	NA	-1	NA	NA	NA	Blank	No	NA
11	G07			NA	NA	NA	-1	NA	NA	NA	Blank	No	NA
11	H02			NA	NA	NA	-1	NA	NA	NA	Blank	No	NA
11	H03			NA	NA	NA	-1	NA	NA	NA	Blank	No	NA
11	H10			NA	NA	NA	-1	NA	NA	NA	Blank	No	NA
11	H12			NA	NA	NA	-1	NA	NA	NA	Blank	No	NA
11	B05	95	B12	3121839	Direct	3121839	-2	NA	NA	NA	Prediction Incorrect	No	No
11	C01	89	D7	3935	Direct	3935	3935	mnmE	15	0.01	SO_0003	Yes	Yes
11	C12	106	C2	36393	Probabilistic	36393	36393	rsmB	24	0.02	SO_0030	Yes	Yes
11	B08	99	C2	177593	Direct	177593	177593	gspG	314	0.72	SO_0169	Yes	Yes
11	D11	105	C10	227990	Direct	227990	227990	tufB	710	0.6	SO_0217	Yes	Yes
11	A09	101	A5	401329	Direct	401329	401329	SO_0387	391	0.47	SO_0387	Yes	Yes
11	E07	98	E5	458697	Direct	458697	458697	rsd	332	0.68	SO_0433	Yes	Yes
11	D01	89	F8	536563	Direct	536563	536563	aroQ	391	0.89	SO_0512	Yes	Yes
11	F12	106	F12	680512	Direct	680512	680511	E18	194	0.59	SO_0658	Yes	Yes
11	E10	103	C1	729597	Direct	729597	729597	SO_0710	115	0.06	SO_0710	Yes	Yes
11	D07	98	E3	843387	Direct	843387	843387	SO_0826	81	0.05	SO_0826	Yes	Yes
11	D06	96	G11	938687	Direct	938687	938687	SO_0912	23	0.06	SO_0912	Yes	Yes
11	B03	92	B9	1049756	Direct	1049756	1049756	nuoL	475	0.26	SO_1011	Yes	Yes
11	E12	106	D5	1209526	Direct	1209526	1209526	mltB	60	0.06	SO_1166	Yes	Yes
11	E05	95	E4	1365732	Direct	1365732	1365732	SO_1310	346	0.14	SO_1310	Yes	Yes
11	D08	100	A3	1537553	Direct	1537553	1537553	intA	323	0.26	SO_1471	Yes	Yes
11	G01	90	E2	1554496	Direct	1554496	1554496	SO_1489	35	0.09	SO_1489	Yes	Yes
11	G08	100	F8	1583555	Direct	1583555	1583555	SO_1508	123	0.34	SO_1508	Yes	Yes
11	C05	95	C12	1653107	Direct	1653107	1653107	rsmB	228	0.17	SO_1575	Yes	Yes
11	G10	104	A6	2051099	Direct	2051099	2051099	gltP	699	0.53	SO_1948	Yes	Yes
11	F07	98	E9	2073872	Direct	2073872	2073872	SO_1968	198	0.6	SO_1968	Yes	Yes
11	H06	97	G12	2103733	Direct	2103733	2103733	SO_2004	3	0.01	SO_2004	Yes	Yes
11	B04	93	H4	2225162	Direct	2225162	2225162	cheY	126	0.35	SO_2120	Yes	Yes
11	F09	102	A1	2254656	Direct	2254656	2254656	recD	1030	0.47	SO_2147	Yes	Yes
11	F03	92	G5	2352773	Direct	2352773	2352773	crr	404	0.79	SO_2236	Yes	Yes
11	G09	102	C3	2367116	Direct	2367116	2367116	SO_2254	735	0.74	SO_2254	Yes	Yes
11	F01	90	A11	2389668	Direct	2389668	2389667	ilvH	195	0.39	SO_2278	Yes	Yes
11	H07	98	H5	2440754	Direct	2440754	2440754	SO_2332	107	0.48	SO_2332	Yes	Yes
11	C02	90	G12	2501203	Direct	2501203	2501203	SO_2396	294	0.54	SO_2396	Yes	Yes
11	E11	105	E10	2667891	Direct	2667891	2667891	SO_2537	95	0.05	SO_2537	Yes	Yes
11	C08	99	D5	2671429	Direct	2671429	2671429	SO_2540	564	0.98	SO_2540	Yes	Yes
11	G03	93	E6	2681138	Direct	2681138	2681138	cheY	165	0.45	SO_2547	Yes	Yes
11	C07	98	C7	2763362	Direct	2763362	2763362	clpA	194	0.09	SO_2626	Yes	Yes
11	F04	94	E9	2872863	Direct	2872863	2872863	ybgC	219	0.55	SO_2752	Yes	Yes
11	B07	98	A3	2921962	Direct	2921962	2921962	SO_2799	151	0.33	SO_2799	Yes	Yes
11	G11	105	F3	3084352	Direct	3084352	3084352	SO_2945	312	0.34	SO_2945	Yes	Yes
11	E06	96	G3	3106087	Direct	3106087	3106087	SO_2976	101	0.31	SO_2976	Yes	Yes
11	H04	94	H2	3199486	Direct	3199486	3199486	aroC	78	0.07	SO_3079	Yes	Yes
11	B06	96	B10	3322596	Direct	3322596	3322596	SO_3183	150	0.16	SO_3183	Yes	Yes
11	C04	94	B1	3324158	Direct	3324158	3324158	SO_3185	393	0.37	SO_3185	Yes	Yes
11	D09	101	F9	3356551	Direct	3356551	3356550	flhB	198	0.18	SO_3215	Yes	Yes
11	A10	102	F7	3392816	Probabilistic	3392816	3392815	flgP	202	0.45	SO_3256	Yes	Yes
11	E01	89	G3	3454083	Direct	3454083	3454083	SO_3303	298	0.12	SO_3303	Yes	Yes
11	E02	91	C12	3486445	Direct	3486445	3486445	ybjU	253	0.25	SO_3338	Yes	Yes
11	H09	102	C7	3506974	Direct	3506974	3506974	SO_3363	32	0.03	SO_3363	Yes	Yes
11	H01	90	E9	3524237	Direct	3524237	3524237	SO_3385	326	0.31	SO_3385	Yes	Yes
11	F08	100	E4	3600281	Direct	3600281	3600281	relA	26	0.01	SO_3455	Yes	Yes
11	H11	105	G6	3783080	Direct	3783080	3783080	SO_3622	137	0.18	SO_3622	Yes	Yes
11	D05	95	D11	3843310	Direct	3843310	3843310	SO_3692	582	0.79	SO_3692	Yes	Yes
11	D12	106	D1	3914198	Direct	3914198	3914198	SO_3764	7	0.02	SO_3764	Yes	Yes
11	G04	94	F4	3961605	Direct	3961605	3961605	SO_3807	188	0.22	SO_3807	Yes	Yes
11	E04	94	C11	4037173	Direct	4037173	4037173	SO_3890	12	0.01	SO_3890	Yes	Yes
11	F06	97	B7	4049320	Direct	4049320	4049320	SO_3900	69	0.12	SO_3900	Yes	Yes
11	F10	103	C11	4095098	Direct	4095098	4095098	mlaB	176	0.62	SO_3950	Yes	Yes
11	H05	96	A4	4105334	Direct	4105334	4105334	ptsO	146	0.53	SO_3965	Yes	Yes
11	D02	91	A8	4154388	Direct	4154388	4154388	SO_4011	215	0.31	SO_4011	Yes	Yes
11	G05	96	A12	4154862	Probabilistic	4154862	4154862	SO_4012	102	0.44	SO_4012	Yes	Yes
11	H08	101	A11	4293833	Direct	4293833	4293832	speC	34	0.03	SO_4136	Yes	Yes
11	G12	106	F6	4438869	Direct	4438869	4438869	rflB	55	0.11	SO_4262	Yes	Yes
11	A12	105	H3	4441002	Direct	4441002	4441002	hsdS	121	0.08	SO_4264	Yes	Yes
11	C10	103	B8	4659641	Direct	4659641	4659641	glnL	41	0.04	SO_4471	Yes	Yes
11	A06	96	A8	4718971	Direct	4718971	4718971	irgA	149	0.07	SO_4523	Yes	Yes
11	D10	103	B9	4762326	Direct	4762326	4762326	yjeH	474	0.37	SO_4565	Yes	Yes
11	D03	92	C5	4818895	Direct	4818895	4818894	SO_4622	174	0.14	SO_4622	Yes	Yes
11	F11	105	E2	494430	Direct	494430	494430	SO_4764	20	0.05	SO_4764	Yes	Yes
11	F02	91	D3	2622082	Direct	2622082	2622082	SO_4783	217	0.38	SO_4783	Yes	Yes
11	E03	92	C6	2794321	Direct	2794321	2794321	SO_4787	94	0.35	SO_4787	Yes	Yes
11	E09	101	G3	5028082	Direct	5028082	5028082	SO_A0072	8	0.03	SO_A0072	Yes	Yes
12	A06			NA	NA	NA	-1	NA	NA	NA	Blank	No	NA
12	A12			NA	NA	NA	-1	NA	NA	NA	Blank	No	NA
12	B02			NA	NA	NA	-1	NA	NA	NA	Blank	No	NA
12	B07			NA	NA	NA	-1	NA	NA	NA	Blank	No	NA
12	B08			NA	NA	NA	-1	NA	NA	NA	Blank	No	NA
12	B09			NA	NA	NA	-1	NA	NA	NA	Blank	No	NA
12	C02			NA	NA	NA	-1	NA	NA	NA	Blank	No	NA
12	C03			NA	NA	NA	-1	NA	NA	NA	Blank	No	NA
12	C12			NA	NA	NA	-1	NA	NA	NA	Blank	No	NA
12	D12			NA	NA	NA	-1	NA	NA	NA	Blank	No	NA
12	E01			NA	NA	NA	-1	NA	NA	NA	Blank	No	NA
12	E02			NA	NA	NA	-1	NA	NA	NA	Blank	No	NA
12	E03			NA	NA	NA	-1	NA	NA	NA	Blank	No	NA
12	E05			NA	NA	NA	-1	NA	NA	NA	Blank	No	NA
12	E12			NA	NA	NA	-1	NA	NA	NA	Blank	No	NA
12	F06			NA	NA	NA	-1	NA	NA	NA	Blank	No	NA
12	F10			NA	NA	NA	-1	NA	NA	NA	Blank	No	NA
12	G03			NA	NA	NA	-1	NA	NA	NA	Blank	No	NA
12	G04			NA	NA	NA	-1	NA	NA	NA	Blank	No	NA
12	G05			NA	NA	NA	-1	NA	NA	NA	Blank	No	NA
12	G11			NA	NA	NA	-1	NA	NA	NA	Blank	No	NA
12	H02			NA	NA	NA	-1	NA	NA	NA	Blank	No	NA
12	H05			NA	NA	NA	-1	NA	NA	NA	Blank	No	NA
12	H06			NA	NA	NA	-1	NA	NA	NA	Blank	No	NA
12	H12			NA	NA	NA	-1	NA	NA	NA	Blank	No	NA
12	E11	123	E3	3605648	Direct	3605648	-2	NA	NA	NA	Prediction Incorrect	No	No
12	F12	125	B7	2058525	Direct	2058525	-2	NA	NA	NA	Prediction Incorrect	No	No
12	H11	124	B11	4237755	Direct	4237755	-2	NA	NA	NA	Prediction Incorrect	No	No
12	G02	110	F10	22817	Direct	22817	22816	tusA	244	1	SO_0019	Yes	Yes
12	F07	118	A7	126695	Direct	126695	126695	SO_0116	214	0.22	SO_0116	Yes	Yes
12	B01	107	C7	352312	Direct	352312	352312	prpB	156	0.18	SO_0345	Yes	Yes
12	C09	119	D5	377789	Direct	377789	377789	SO_0366	156	0.19	SO_0366	Yes	Yes
12	E06	115	G5	469207	Direct	469207	469207	purD	522	0.4	SO_0441	Yes	Yes
12	F04	113	C2	502134	Direct	502134	502133	sirE	5	0	SO_0478	Yes	Yes
12	F09	120	A7	535664	Direct	535664	535664	SO_0510	335	0.49	SO_0510	Yes	Yes
12	D05	114	E6	626834	Direct	626834	626834	amiB	1389	1	SO_0600	Yes	Yes
12	G12	125	C11	667555	Direct	667555	667555	SO_0639	162	0.05	SO_0639	Yes	Yes
12	G09	120	C3	765997	Direct	765997	765997	SO_0748	65	0.11	SO_0748	Yes	Yes
12	A09	119	C6	855789	Direct	855789	855789	SO_0839	663	0.73	SO_0839	Yes	Yes
12	E08	119	B6	995360	Direct	995360	995360	SO_0959	119	0.08	SO_0959	Yes	Yes
12	H10	122	H6	1072858	Direct	1072858	1072858	btuD	837	0.89	SO_1033	Yes	Yes
12	G10	122	F8	1119703	Direct	1119703	1119703	SO_1077	128	0.14	SO_1077	Yes	Yes
12	A02	109	A12	1374313	Direct	1374313	1374312	yadS	196	0.31	SO_1319	Yes	Yes
12	H03	111	H4	1459688	Direct	1459688	1459688	SO_1403	188	0.15	SO_1403	Yes	Yes
12	G06	116	E10	1460108	Direct	1460108	1460108	SO_1404	174	0.45	SO_1404	Yes	Yes
12	D07	117	E2	1468507	Direct	1468507	1468507	SO_1411	34	0.03	SO_1411	Yes	Yes
12	B05	114	A5	1507616	Direct	1507616	1507616	SO_1444	226	0.77	SO_1444	Yes	Yes
12	F08	119	B8	1789783	Direct	1789783	1789783	SO_1699	59	0.02	SO_1699	Yes	Yes
12	B03	110	H9	1854888	Direct	1854888	1854888	sdaR	76	0.06	SO_1774	Yes	Yes
12	A03	110	G8	1865572	Direct	1865572	1865572	mtrF	494	0.26	SO_1780	Yes	Yes
12	B06	115	F4	2027999	Direct	2027999	2027999	SO_1925	894	0.84	SO_1925	Yes	Yes
12	C01	107	E2	2074336	Direct	2074336	2074336	SO_1969	253	0.55	SO_1969	Yes	Yes
12	B11	123	D12	2265076	Direct	2265076	2265075	SO_2150	525	0.24	SO_2150	Yes	Yes
12	C07	117	B10	2497234	Direct	2497234	2497234	SO_2393	44	0.25	SO_2393	Yes	Yes
12	B12	124	C11	2703716	Direct	2703716	2703716	ycgN	196	0.45	SO_2573	Yes	Yes
12	E04	113	A9	2750873	Direct	2750873	2750873	yceG	495	0.49	SO_2614	Yes	Yes
12	D04	112	G2	2751758	Direct	2751758	2751758	pabC	416	0.51	SO_2615	Yes	Yes
12	G07	118	B12	2753998	Direct	2753998	2753998	apbC	558	0.5	SO_2618	Yes	Yes
12	C10	121	E10	2845504	Direct	2845504	2845504	htpX	11	0.01	SO_2728	Yes	Yes
12	D06	115	G10	2909639	Direct	2909639	2909639	SO_2786	170	0.93	SO_2786	Yes	Yes
12	A04	112	C12	3000985	Direct	3000985	3000985	grxD	263	0.79	SO_2880	Yes	Yes
12	C08	118	F2	3163738	Probabilistic	3163738	3163738	SO_3051	513	0.51	SO_3051	Yes	Yes
12	D09	119	G2	3223032	Direct	3223032	3223032	SO_3097	579	0.82	SO_3097	Yes	Yes
12	A01	107	B6	3244038	Direct	3244038	3244037	queA	8	0.01	SO_3114	Yes	Yes
12	G01	108	E1	3273511	Direct	3273511	3273510	tdk	96	0.17	SO_3140	Yes	Yes
12	F11	123	F9	3311994	Direct	3311994	3311994	SO_3174	360	0.32	SO_3174	Yes	Yes
12	F05	114	H2	3339490	Direct	3339490	3339490	mlaA	55	0.07	SO_3197	Yes	Yes
12	B04	112	D10	3363135	Direct	3363135	3363135	fliJ	147	0.33	SO_3224	Yes	Yes
12	F03	111	F12	3471877	Direct	3471877	3471877	SO_3318	188	0.21	SO_3318	Yes	Yes
12	C04	112	G1	3516045	Direct	3516045	3516045	SO_3376	218	0.4	SO_3376	Yes	Yes
12	A10	121	A4	3534205	Direct	3534205	3534205	sye4	326	0.31	SO_3392	Yes	Yes
12	C11	123	D3	3683586	Direct	3683586	3683586	pilV	113	0.2	SO_3528	Yes	Yes
12	E07	117	F7	3707157	Direct	3707157	3707157	SO_3550	554	0.74	SO_3550	Yes	Yes
12	C05	114	A6	3722033	Direct	3722033	3722033	SO_3561	271	0.64	SO_3561	Yes	Yes
12	A11	122	H9	3805123	Direct	3805123	3805123	SO_3648	550	0.72	SO_3648	Yes	Yes
12	F02	110	C9	3918727	Direct	3918727	3918727	ygiF	337	0.22	SO_3769	Yes	Yes
12	D11	123	E1	4211218	Direct	4211218	4211218	metL	21	0.01	SO_4055	Yes	Yes
12	B10	121	B5	4254482	Probabilistic	4254482	4254481	yhdE	54	0.09	SO_4095	Yes	Yes
12	C06	115	G1	4487255	Direct	4487255	4487255	lysA	88	0.07	SO_4309	Yes	Yes
12	H04	113	H4	4546747	Direct	4546747	4546747	SO_4354	300	0.74	SO_4354	Yes	Yes
12	E09	119	G3	4555479	Direct	4555479	4555479	SO_4359	123	0.06	SO_4359	Yes	Yes
12	H07	118	B9	4590722	Direct	4590722	4590722	azoR	140	0.23	SO_4396	Yes	Yes
12	D01	107	G8	4594726	Direct	4594726	4594726	SO_4402	73	0.33	SO_4402	Yes	Yes
12	F01	107	H8	4607808	Direct	4607808	4607808	kynA	1128	0.96	SO_4414	Yes	Yes
12	H01	108	F8	4632672	Direct	4632672	4632672	rcsB	9	0.01	SO_4444	Yes	Yes
12	A07	116	G6	4677525	Direct	4677525	4677525	SO_4492	426	0.83	SO_4492	Yes	Yes
12	D03	111	A5	4766280	Direct	4766280	4766280	SO_4571	46	0.05	SO_4571	Yes	Yes
12	H08	119	C3	4766701	Direct	4766701	4766701	SO_4572	197	0.65	SO_4572	Yes	Yes
12	D02	109	G7	4837927	Direct	4837927	4837926	SO_4641	201	0.66	SO_4641	Yes	Yes
12	D08	119	A12	4953785	Direct	4953785	4953785	glmR	267	0.35	SO_4742	Yes	Yes
12	A05	113	H5	2655899	Direct	2655899	2655899	SO_4784	103	0.27	SO_4784	Yes	Yes
12	D10	121	E11	5078180	Direct	5078180	5078180	SO_A0120	443	0.48	SO_A0120	Yes	Yes
12	H09	120	G10	5086286	Direct	5086286	5086286	SO_A0131	43	0.1	SO_A0131	Yes	Yes
12	E10	121	F4	5118606	Direct	5118606	5118605	SO_A0160	103	0.12	SO_A0160	Yes	Yes
12	G08	119	C11	5122271	Direct	5122271	5122271	SO_A0163	105	0.18	SO_A0163	Yes	Yes
12	A08	118	C2	620576	Direct	620576	620576	SO_t011	8	0.11	SO_t011	Yes	Yes
13	A06			NA	NA	NA	-1	NA	NA	NA	Blank	No	NA
13	B01			NA	NA	NA	-1	NA	NA	NA	Blank	No	NA
13	B08			NA	NA	NA	-1	NA	NA	NA	Blank	No	NA
13	B09			NA	NA	NA	-1	NA	NA	NA	Blank	No	NA
13	C01			NA	NA	NA	-1	NA	NA	NA	Blank	No	NA
13	C07			NA	NA	NA	-1	NA	NA	NA	Blank	No	NA
13	C10			NA	NA	NA	-1	NA	NA	NA	Blank	No	NA
13	D02			NA	NA	NA	-1	NA	NA	NA	Blank	No	NA
13	D04			NA	NA	NA	-1	NA	NA	NA	Blank	No	NA
13	D07			NA	NA	NA	-1	NA	NA	NA	Blank	No	NA
13	D11			NA	NA	NA	-1	NA	NA	NA	Blank	No	NA
13	E01			NA	NA	NA	-1	NA	NA	NA	Blank	No	NA
13	E06			NA	NA	NA	-1	NA	NA	NA	Blank	No	NA
13	E07			NA	NA	NA	-1	NA	NA	NA	Blank	No	NA
13	E08			NA	NA	NA	-1	NA	NA	NA	Blank	No	NA
13	E10			NA	NA	NA	-1	NA	NA	NA	Blank	No	NA
13	F02			NA	NA	NA	-1	NA	NA	NA	Blank	No	NA
13	F08			NA	NA	NA	-1	NA	NA	NA	Blank	No	NA
13	F09			NA	NA	NA	-1	NA	NA	NA	Blank	No	NA
13	F12			NA	NA	NA	-1	NA	NA	NA	Blank	No	NA
13	G02			NA	NA	NA	-1	NA	NA	NA	Blank	No	NA
13	G04			NA	NA	NA	-1	NA	NA	NA	Blank	No	NA
13	G05			NA	NA	NA	-1	NA	NA	NA	Blank	No	NA
13	G09			NA	NA	NA	-1	NA	NA	NA	Blank	No	NA
13	G12			NA	NA	NA	-1	NA	NA	NA	Blank	No	NA
13	H05			NA	NA	NA	-1	NA	NA	NA	Blank	No	NA
13	H08			NA	NA	NA	-1	NA	NA	NA	Blank	No	NA
13	H11			NA	NA	NA	-1	NA	NA	NA	Blank	No	NA
13	H12			NA	NA	NA	-1	NA	NA	NA	Blank	No	NA
13	E03	129	C3	1302946	Direct	1302946	-2	NA	NA	NA	Prediction Incorrect	No	No
13	A05	131	A7	130149	Direct	130149	130149	SO_0120	79	0.14	SO_0120	Yes	Yes
13	F11	144	E12	339744	Direct	339744	339744	SO_0338	67	0.2	SO_0338	Yes	Yes
13	B05	131	H12	354377	Probabilistic	354377	354377	SO_0347	315	0.33	SO_0347	Yes	Yes
13	A11	143	F2	361906	Direct	361906	361906	yrbG	269	0.28	SO_0354	Yes	Yes
13	H01	126	H4	394159	Direct	394159	394159	hsdR	468	0.15	SO_0380	Yes	Yes
13	A10	141	E3	475065	Direct	475065	475065	SO_0447	11	0.04	SO_0447	Yes	Yes
13	E05	132	H12	550180	Direct	550180	550179	elaA	175	0.37	SO_0526	Yes	Yes
13	G11	144	G6	559190	Probabilistic	559190	559189	SO_0539	860	0.68	SO_0539	Yes	Yes
13	E11	144	D11	642420	Direct	642420	642420	SO_0616	187	0.21	SO_0616	Yes	Yes
13	C02	127	D12	649036	Direct	649036	649036	SO_0621	627	0.47	SO_0621	Yes	Yes
13	G01	126	G7	747955	Direct	747955	747955	SO_0732	74	0.21	SO_0732	Yes	Yes
13	E04	130	E6	778377	Direct	778377	778377	SO_0764	475	0.59	SO_0764	Yes	Yes
13	H04	130	H7	809690	Direct	809690	809690	SO_0796	78	0.09	SO_0796	Yes	Yes
13	D09	140	C11	879802	Direct	879802	879802	attFG	86	0.03	SO_0856	Yes	Yes
13	H07	137	A3	980317	Direct	980317	980317	SO_0945	119	0.04	SO_0945	Yes	Yes
13	G07	136	H3	1209608	Direct	1209608	1209608	mrdB	1098	1	SO_1167	Yes	Yes
13	D08	138	D5	1251121	Direct	1251121	1251121	rbfA	434	0.98	SO_1205	Yes	Yes
13	F05	132	H7	1453585	Direct	1453585	1453584	SO_1396	166	0.15	SO_1396	Yes	Yes
13	H09	141	C2	1540362	Direct	1540362	1540362	bamE	311	0.63	SO_1476	Yes	Yes
13	H03	130	A9	1588326	Direct	1588326	1588326	SO_1513	183	0.39	SO_1513	Yes	Yes
13	C12	145	E5	1606592	Direct	1606592	1606592	thiI	181	0.12	SO_1531	Yes	Yes
13	G10	143	D12	1731231	Direct	1731231	1731231	tilS	1392	1	SO_1645	Yes	Yes
13	A01	125	E11	1792123	Direct	1792123	1792123	SO_1701	286	0.33	SO_1701	Yes	Yes
13	G08	139	D8	2030270	Direct	2030270	2030270	gltA	194	0.15	SO_1926	Yes	Yes
13	C09	140	B5	2167806	Direct	2167806	2167806	hisB	509	0.47	SO_2071	Yes	Yes
13	F01	126	F12	2189182	Direct	2189182	2189182	hypB	95	0.12	SO_2093	Yes	Yes
13	H02	128	E10	2382684	Direct	2382684	2382684	hscA	1148	0.62	SO_2268	Yes	Yes
13	A02	127	A2	2414633	Direct	2414633	2414633	trxB	89	0.09	SO_2303	Yes	Yes
13	G06	135	F3	2424161	Direct	2424161	2424161	ecoT	144	0.26	SO_2312	Yes	Yes
13	A04	130	C5	2461957	Direct	2461957	2461957	ydaO	394	0.42	SO_2354	Yes	Yes
13	D10	142	D9	2587829	Direct	2587829	2587829	tnpA	41	0.11	SO_2466	Yes	Yes
13	F03	129	C7	2697915	Direct	2697915	2697915	asmA	26	0.01	SO_2566	Yes	Yes
13	C06	134	D9	2775912	Direct	2775912	2775912	SO_2640	98	0.23	SO_2640	Yes	Yes
13	H10	143	D2	2844307	Direct	2844307	2844307	cctA	16	0.05	SO_2727	Yes	Yes
13	E02	127	G6	2881073	Direct	2881073	2881073	SO_2758	566	0.4	SO_2758	Yes	Yes
13	B11	143	G7	2948618	Direct	2948618	2948618	SO_2830	333	0.36	SO_2830	Yes	Yes
13	B02	127	C7	3052046	Direct	3052046	3052046	tqsA	801	0.72	SO_2920	Yes	Yes
13	A08	137	B1	3085382	Direct	3085382	3085382	SO_2946	110	0.14	SO_2946	Yes	Yes
13	C04	130	C8	3089887	Direct	3089887	3089887	SO_2951	222	0.11	SO_2951	Yes	Yes
13	F04	130	G10	3097666	Direct	3097666	3097666	SO_2963	280	0.24	SO_2963	Yes	Yes
13	D03	128	H4	3195796	Direct	3195796	3195796	yfcL	149	0.53	SO_3076	Yes	Yes
13	D12	145	F2	3201737	Direct	3201737	3201737	sixA	59	0.13	SO_3082	Yes	Yes
13	B12	145	D8	3263292	Direct	3263292	3263292	dctP	268	0.26	SO_3134	Yes	Yes
13	F06	135	E7	3350101	Direct	3350101	3350101	cheY	12	0.03	SO_3209	Yes	Yes
13	G03	129	D4	3409735	Direct	3409735	3409735	pseC	151	0.13	SO_3270	Yes	Yes
13	F10	142	F8	3438832	Direct	3438832	3438832	guaB	11	0.01	SO_3293	Yes	Yes
13	H06	136	B6	3495867	Direct	3495867	3495867	pilU	122	0.11	SO_3350	Yes	Yes
13	B10	141	F6	3514783	Direct	3514783	3514783	SO_3373	67	0.36	SO_3373	Yes	Yes
13	C03	128	G12	3568502	Direct	3568502	3568502	SO_3427	1247	0.99	SO_3427	Yes	Yes
13	C11	143	H2	3579711	Direct	3579711	3579711	pcm	206	0.32	SO_3434	Yes	Yes
13	F07	136	G8	3613432	Direct	3613432	3613432	ribBA	17	0.02	SO_3467	Yes	Yes
13	B06	134	D4	3647603	Direct	3647603	3647603	gabD	44	0.03	SO_3496	Yes	Yes
13	E12	145	G4	3805804	Direct	3805804	3805804	obgE	1063	0.91	SO_3649	Yes	Yes
13	B07	136	D7	3962756	Direct	3962756	3962756	SO_3808	123	0.12	SO_3808	Yes	Yes
13	E09	140	E5	4129102	Direct	4129102	4129102	dpp4	229	0.1	SO_3990	Yes	Yes
13	A07	136	D4	4133368	Direct	4133368	4133368	SO_3994	76	0.07	SO_3994	Yes	Yes
13	A12	145	C8	4308952	Direct	4308952	4308952	SO_4148	679	0.51	SO_4148	Yes	Yes
13	D06	134	F10	4412381	Direct	4412381	4412381	leuC	100	0.07	SO_4234	Yes	Yes
13	C08	138	C8	4618870	Direct	4618870	4618870	SO_4427	225	0.18	SO_4427	Yes	Yes
13	B04	130	C7	4722072	Direct	4722072	4722072	SO_4526	20	0.02	SO_4526	Yes	Yes
13	D05	132	G3	4757416	Direct	4757416	4757416	SO_4559	141	0.1	SO_4559	Yes	Yes
13	D01	126	A2	4785897	Direct	4785897	4785897	cymA	36	0.06	SO_4591	Yes	Yes
13	A03	128	F11	4810433	Direct	4810433	4810433	SO_4616	316	0.3	SO_4616	Yes	Yes
13	B03	128	F5	4876440	Direct	4876440	4876440	kdkA	27	0.04	SO_4677	Yes	Yes
13	C05	132	A12	4898096	Direct	4898096	4898096	SO_4696	208	0.3	SO_4696	Yes	Yes
13	A09	139	F9	4933131	Direct	4933131	4933131	yihI	338	0.61	SO_4728	Yes	Yes
14	A03			NA	NA	NA	-1	NA	NA	NA	Blank	No	NA
14	A04			NA	NA	NA	-1	NA	NA	NA	Blank	No	NA
14	A05			NA	NA	NA	-1	NA	NA	NA	Blank	No	NA
14	A06			NA	NA	NA	-1	NA	NA	NA	Blank	No	NA
14	A10			NA	NA	NA	-1	NA	NA	NA	Blank	No	NA
14	B02			NA	NA	NA	-1	NA	NA	NA	Blank	No	NA
14	B03			NA	NA	NA	-1	NA	NA	NA	Blank	No	NA
14	B04			NA	NA	NA	-1	NA	NA	NA	Blank	No	NA
14	C03			NA	NA	NA	-1	NA	NA	NA	Blank	No	NA
14	C05			NA	NA	NA	-1	NA	NA	NA	Blank	No	NA
14	C07			NA	NA	NA	-1	NA	NA	NA	Blank	No	NA
14	C08			NA	NA	NA	-1	NA	NA	NA	Blank	No	NA
14	C11			NA	NA	NA	-1	NA	NA	NA	Blank	No	NA
14	D01			NA	NA	NA	-1	NA	NA	NA	Blank	No	NA
14	D04			NA	NA	NA	-1	NA	NA	NA	Blank	No	NA
14	E03			NA	NA	NA	-1	NA	NA	NA	Blank	No	NA
14	E04			NA	NA	NA	-1	NA	NA	NA	Blank	No	NA
14	E06			NA	NA	NA	-1	NA	NA	NA	Blank	No	NA
14	E07			NA	NA	NA	-1	NA	NA	NA	Blank	No	NA
14	E08			NA	NA	NA	-1	NA	NA	NA	Blank	No	NA
14	G07			NA	NA	NA	-1	NA	NA	NA	Blank	No	NA
14	G09			NA	NA	NA	-1	NA	NA	NA	Blank	No	NA
14	H03			NA	NA	NA	-1	NA	NA	NA	Blank	No	NA
14	H05			NA	NA	NA	-1	NA	NA	NA	Blank	No	NA
14	H06			NA	NA	NA	-1	NA	NA	NA	Blank	No	NA
14	H07			NA	NA	NA	-1	NA	NA	NA	Blank	No	NA
14	H10			NA	NA	NA	-1	NA	NA	NA	Blank	No	NA
14	H11			NA	NA	NA	-1	NA	NA	NA	Blank	No	NA
14	D09	156	G8	2486253	Direct	2486253	-2	NA	NA	NA	Prediction Incorrect	No	No
14	E11	158	E2	29172	Direct	29172	29172	trkH	76	0.05	SO_0024	Yes	Yes
14	C12	158	H2	64147	Direct	64147	64147	SO_0056	718	0.95	SO_0056	Yes	Yes
14	H02	149	A2	85358	Direct	85358	85358	SO_0073	593	0.69	SO_0073	Yes	Yes
14	D11	158	E1	94719	Direct	94719	94719	SO_0083	15	0.04	SO_0083	Yes	Yes
14	A12	158	F7	159976	Direct	159976	159976	SO_0151	528	0.69	SO_0151	Yes	Yes
14	D10	157	F5	176434	Direct	176434	176434	gspF	453	0.37	SO_0168	Yes	Yes
14	F04	151	A10	183882	Direct	183882	183882	SO_0179	187	0.3	SO_0179	Yes	Yes
14	H01	146	H3	303822	Direct	303822	303822	gmhA	378	0.64	SO_0298	Yes	Yes
14	G06	153	E12	372129	Direct	372129	372129	SO_0362	126	0.08	SO_0362	Yes	Yes
14	B07	153	G12	418347	Direct	418347	418347	SO_0404	144	0.04	SO_0404	Yes	Yes
14	E09	157	B6	661326	Probabilistic	661326	661326	mrcB	665	0.29	SO_0633	Yes	Yes
14	F08	156	D4	700579	Direct	700579	700579	SO_0681	35	0.1	SO_0681	Yes	Yes
14	E12	159	A10	764478	Direct	764478	764478	SO_0746	53	0.09	SO_0746	Yes	Yes
14	G03	149	E12	849414	Direct	849414	849414	phoA	49	0.04	SO_0830	Yes	Yes
14	F01	146	H10	907098	Direct	907098	907098	SO_0877	8	0.02	SO_0877	Yes	Yes
14	B11	158	D5	965605	Direct	965605	965605	SO_0934	148	0.2	SO_0934	Yes	Yes
14	E01	146	G6	1140700	Direct	1140700	1140700	SO_1098	170	0.26	SO_1098	Yes	Yes
14	G12	159	B8	1143402	Direct	1143402	1143402	luxS	261	0.51	SO_1101	Yes	Yes
14	D03	149	B5	1150197	Direct	1150197	1150197	nqrE	9	0.01	SO_1107	Yes	Yes
14	C04	150	E9	1288341	Direct	1288341	1288341	SO_1237	127	0.29	SO_1237	Yes	Yes
14	G05	152	B7	1396990	Direct	1396990	1396990	SO_1340	77	0.19	SO_1340	Yes	Yes
14	D05	152	A11	1473659	Direct	1473659	1473659	SO_1416	146	0.24	SO_1416	Yes	Yes
14	H08	156	E11	1735720	Direct	1735720	1735720	SO_1650	554	0.3	SO_1650	Yes	Yes
14	B12	158	G9	1745434	Direct	1745434	1745433	SO_1658	109	0.15	SO_1658	Yes	Yes
14	F03	149	C11	1859237	Direct	1859237	1859237	mtrA	42	0.04	SO_1777	Yes	Yes
14	C06	152	E4	1889322	Direct	1889322	1889322	mopI	166	0.78	SO_1799	Yes	Yes
14	F12	159	B1	1932275	Probabilistic	1932275	1932274	SO_1843	199	0.39	SO_1843	Yes	Yes
14	A08	155	H2	2075649	Direct	2075649	2075649	SO_1971	254	0.15	SO_1971	Yes	Yes
14	F06	153	D8	2190757	Direct	2190757	2190757	hypF	1254	0.5	SO_2094	Yes	Yes
14	G08	156	D5	2201908	Direct	2201908	2201908	qseB	335	0.51	SO_2104	Yes	Yes
14	F11	158	E8	2271271	Direct	2271271	2271271	SO_2156	635	0.3	SO_2156	Yes	Yes
14	B05	151	D12	2355458	Direct	2355458	2355458	SO_2239	200	0.52	SO_2239	Yes	Yes
14	F05	152	B1	2400650	Probabilistic	2400650	2400650	SO_2286	193	0.11	SO_2286	Yes	Yes
14	D07	154	B1	2495449	Probabilistic	2495449	2495449	SO_2391	83	0.25	SO_2391	Yes	Yes
14	G01	146	H12	2558386	Direct	2558386	2558386	thiDE	152	0.1	SO_2444	Yes	Yes
14	B10	157	D8	2597384	Direct	2597384	2597384	SO_2476	384	0.32	SO_2476	Yes	Yes
14	B06	152	D12	2619148	Direct	2619148	2619148	SO_2494	219	0.12	SO_2494	Yes	Yes
14	B09	156	E6	2832483	Direct	2832483	2832483	ykoF	20	0.08	SO_2714	Yes	Yes
14	F10	157	H1	2836735	Direct	2836735	2836735	deoT	329	0.29	SO_2718	Yes	Yes
14	G10	158	A11	2883839	Direct	2883839	2883839	purN	19	0.03	SO_2761	Yes	Yes
14	C01	146	D9	2963989	Direct	2963989	2963989	sbcD	926	0.77	SO_2844	Yes	Yes
14	F09	157	B7	2978435	Direct	2978435	2978435	SO_2854	214	0.36	SO_2854	Yes	Yes
14	A09	156	E12	3014637	Direct	3014637	3014637	SO_2890	86	0.23	SO_2890	Yes	Yes
14	G11	158	E9	3102401	Direct	3102401	3102401	A	92	0.04	SO_2968	Yes	Yes
14	E10	157	F6	3118712	Direct	3118712	3118712	SO_3000	461	0.79	SO_3000	Yes	Yes
14	C10	157	E4	3146963	Direct	3146963	3146963	putB	497	0.46	SO_3034	Yes	Yes
14	D08	156	C9	3244982	Direct	3244982	3244982	SO_3116	478	0.78	SO_3116	Yes	Yes
14	B08	156	B5	3371174	Direct	3371174	3371174	flrB	81	0.07	SO_3231	Yes	Yes
14	A01	146	B8	3383200	Direct	3383200	3383200	flgI	30	0.03	SO_3242	Yes	Yes
14	B01	146	D12	3410478	Direct	3410478	3410478	pseB	400	0.4	SO_3271	Yes	Yes
14	A11	158	D3	3462288	Direct	3462288	3462288	SO_3310	61	0.1	SO_3310	Yes	Yes
14	F07	154	E8	3596786	Direct	3596786	3596786	SO_3454	280	0.23	SO_3454	Yes	Yes
14	C09	156	E8	3608304	Direct	3608304	3608303	recN	317	0.19	SO_3462	Yes	Yes
14	C02	148	B9	3803557	Direct	3803557	3803557	SO_3645	183	0.44	SO_3645	Yes	Yes
14	A02	146	H6	3804842	Direct	3804842	3804842	SO_3647	73	0.15	SO_3647	Yes	Yes
14	H04	151	B5	3873127	Direct	3873127	3873127	pldA	56	0.06	SO_3729	Yes	Yes
14	H12	159	C11	3939428	Direct	3939428	3939428	SO_3787	24	0.03	SO_3787	Yes	Yes
14	A07	153	F8	3952396	Direct	3952396	3952396	SO_3800	75	0.02	SO_3800	Yes	Yes
14	E02	148	D12	3963613	Direct	3963613	3963613	SO_3810	72	0.13	SO_3810	Yes	Yes
14	H09	157	D5	4003412	Direct	4003412	4003412	SO_3857	133	0.25	SO_3857	Yes	Yes
14	G04	151	A11	4081889	Direct	4081889	4081889	rnr	69	0.03	SO_3935	Yes	Yes
14	D12	158	H3	4124051	Direct	4124051	4124051	lysC	374	0.28	SO_3986	Yes	Yes
14	D06	153	A5	4170218	Direct	4170218	4170218	yidZ	276	0.29	SO_4020	Yes	Yes
14	E05	152	A7	4369798	Direct	4369798	4369798	ubiB	1626	0.99	SO_4201	Yes	Yes
14	D02	148	C8	4623020	Direct	4623020	4623020	SO_4433	158	0.08	SO_4433	Yes	Yes
14	F02	148	E9	4638718	Direct	4638718	4638718	modA	59	0.07	SO_4448	Yes	Yes
14	G02	148	G7	5012084	Direct	5012084	5012084	SO_A0050	87	0.07	SO_A0050	Yes	Yes
15	A04			NA	NA	NA	-1	NA	NA	NA	Blank	No	NA
15	A08			NA	NA	NA	-1	NA	NA	NA	Blank	No	NA
15	A09			NA	NA	NA	-1	NA	NA	NA	Blank	No	NA
15	A10			NA	NA	NA	-1	NA	NA	NA	Blank	No	NA
15	A12			NA	NA	NA	-1	NA	NA	NA	Blank	No	NA
15	B03			NA	NA	NA	-1	NA	NA	NA	Blank	No	NA
15	B06			NA	NA	NA	-1	NA	NA	NA	Blank	No	NA
15	B07			NA	NA	NA	-1	NA	NA	NA	Blank	No	NA
15	C02			NA	NA	NA	-1	NA	NA	NA	Blank	No	NA
15	C03			NA	NA	NA	-1	NA	NA	NA	Blank	No	NA
15	C06			NA	NA	NA	-1	NA	NA	NA	Blank	No	NA
15	C07			NA	NA	NA	-1	NA	NA	NA	Blank	No	NA
15	C10			NA	NA	NA	-1	NA	NA	NA	Blank	No	NA
15	C12			NA	NA	NA	-1	NA	NA	NA	Blank	No	NA
15	D06			NA	NA	NA	-1	NA	NA	NA	Blank	No	NA
15	D11			NA	NA	NA	-1	NA	NA	NA	Blank	No	NA
15	E11			NA	NA	NA	-1	NA	NA	NA	Blank	No	NA
15	F07			NA	NA	NA	-1	NA	NA	NA	Blank	No	NA
15	G06			NA	NA	NA	-1	NA	NA	NA	Blank	No	NA
15	G12			NA	NA	NA	-1	NA	NA	NA	Blank	No	NA
15	H03			NA	NA	NA	-1	NA	NA	NA	Blank	No	NA
15	H07			NA	NA	NA	-1	NA	NA	NA	Blank	No	NA
15	H12			NA	NA	NA	-1	NA	NA	NA	Blank	No	NA
15	C08	166	G8	838585	Direct	838585	-2	NA	NA	NA	Prediction Incorrect	No	No
15	C11	170	A3	4915890	Direct	4915890	-2	NA	NA	NA	Prediction Incorrect	No	No
15	H10	169	G5	3324752	Direct	3324752	-2	NA	NA	NA	Prediction Incorrect	No	No
15	G08	167	D11	114484	Direct	114484	114484	selA	246	0.17	SO_0105	Yes	Yes
15	H05	164	C3	134303	Direct	134303	134303	SO_0126	8	0.01	SO_0126	Yes	Yes
15	D04	162	C12	141334	Direct	141334	141334	rlmF	122	0.11	SO_0134	Yes	Yes
15	G02	160	E5	170357	Direct	170357	170357	hslO	317	0.37	SO_0163	Yes	Yes
15	F08	167	B7	265748	Direct	265748	265748	ccmF	77	0.04	SO_0266	Yes	Yes
15	E08	167	A4	288849	Direct	288849	288849	pilM	87	0.08	SO_0281	Yes	Yes
15	D01	159	F1	309677	Direct	309677	309677	SO_0304	287	0.3	SO_0304	Yes	Yes
15	D05	163	F7	474462	Direct	474462	474462	SO_0445	259	0.29	SO_0445	Yes	Yes
15	F03	161	B5	486329	Direct	486329	486329	SO_0461	17	0.07	SO_0461	Yes	Yes
15	H06	166	B11	680782	Direct	680782	680782	SO_0659	146	0.26	SO_0659	Yes	Yes
15	C09	168	A5	736495	Direct	736495	736495	SO_0719	150	0.07	SO_0719	Yes	Yes
15	F09	168	D2	782214	Direct	782214	782213	SO_0768	256	0.41	SO_0768	Yes	Yes
15	E02	160	C6	803678	Direct	803678	803678	SO_0789	161	0.26	SO_0789	Yes	Yes
15	D02	160	B7	817230	Direct	817230	817230	SO_0805	227	0.53	SO_0805	Yes	Yes
15	G05	164	C2	824460	Direct	824460	824460	SO_0812	571	0.42	SO_0812	Yes	Yes
15	F12	171	C5	835518	Direct	835518	835518	macA	546	0.45	SO_0820	Yes	Yes
15	E09	168	B9	841297	Direct	841297	841297	SO_0824	72	0.19	SO_0824	Yes	Yes
15	F11	170	E5	1031135	Direct	1031135	1031135	SO_1000	11	0.01	SO_1000	Yes	Yes
15	G11	170	E9	1074917	Direct	1074917	1074917	cobT	500	0.48	SO_1035	Yes	Yes
15	F05	163	G3	1140238	Direct	1140238	1140238	rlmG	29	0.03	SO_1097	Yes	Yes
15	B05	163	C8	1228516	Direct	1228516	1228516	ychF	275	0.25	SO_1185	Yes	Yes
15	B04	162	A5	1286814	Direct	1286814	1286813	SO_1236	155	0.11	SO_1236	Yes	Yes
15	F04	162	D9	1387046	Direct	1387046	1387046	cyaC	43	0.04	SO_1329	Yes	Yes
15	H01	159	H11	1406919	Direct	1406919	1406919	recO	239	0.34	SO_1350	Yes	Yes
15	E05	163	G12	1442097	Direct	1442097	1442097	SO_1385	650	0.42	SO_1385	Yes	Yes
15	G04	162	F12	1612365	Direct	1612365	1612365	SO_1538	574	0.57	SO_1538	Yes	Yes
15	B12	170	H12	1766613	Direct	1766613	1766613	ivdC	438	0.38	SO_1679	Yes	Yes
15	E04	162	D5	1893629	Direct	1893629	1893629	sapC	220	0.25	SO_1803	Yes	Yes
15	D08	166	H12	1910185	Direct	1910185	1910185	polB	128	0.05	SO_1820	Yes	Yes
15	A11	170	A10	1963407	Direct	1963407	1963407	speA	1608	0.84	SO_1870	Yes	Yes
15	B10	169	A8	2041378	Direct	2041378	2041378	SO_1936	7	0.01	SO_1936	Yes	Yes
15	F10	169	F7	2459575	Direct	2459575	2459575	SO_2351	68	0.07	SO_2351	Yes	Yes
15	E01	159	F12	2463174	Direct	2463174	2463174	uspE	223	0.24	SO_2355	Yes	Yes
15	D10	169	E4	2467702	Direct	2467702	2467702	ccoH	456	0.95	SO_2360	Yes	Yes
15	E06	165	C7	2502358	Direct	2502358	2502358	SO_2397	12	0.01	SO_2397	Yes	Yes
15	G10	169	F8	2580988	Direct	2580988	2580988	SO_2461	441	0.06	SO_2461	Yes	Yes
15	G09	168	E8	2638828	Direct	2638828	2638828	rnfC	2037	0.86	SO_2510	Yes	Yes
15	H04	163	A2	2834234	Direct	2834234	2834234	SO_2715	572	0.26	SO_2715	Yes	Yes
15	C01	159	E9	2904195	Direct	2904195	2904195	SO_2783	283	0.38	SO_2783	Yes	Yes
15	B01	159	E6	2935194	Direct	2935194	2935194	SO_2813	27	0.04	SO_2813	Yes	Yes
15	F02	160	D10	2950717	Direct	2950717	2950717	nrdG	100	0.22	SO_2833	Yes	Yes
15	E10	169	F4	2952851	Direct	2952851	2952850	nrdD	200	0.09	SO_2834	Yes	Yes
15	E03	160	H2	2999153	Direct	2999153	2999153	SO_2878	176	0.16	SO_2878	Yes	Yes
15	G03	161	D3	3071482	Direct	3071482	3071482	SO_2934	69	0.03	SO_2934	Yes	Yes
15	A03	160	F5	3095225	Direct	3095225	3095225	SO_2958	236	0.51	SO_2958	Yes	Yes
15	B02	160	A7	3096631	Direct	3096631	3096631	SO_2962	36	0.13	SO_2962	Yes	Yes
15	F06	165	F2	3300969	Direct	3300969	3300969	hutD	186	0.24	SO_3164	Yes	Yes
15	H08	167	E10	3344725	Direct	3344725	3344725	SO_3204	222	0.28	SO_3204	Yes	Yes
15	A06	164	D1	3389615	Direct	3389615	3389615	cheR	62	0.07	SO_3251	Yes	Yes
15	C05	163	E10	3390370	Direct	3390370	3390370	cheV	336	0.37	SO_3252	Yes	Yes
15	G07	166	E11	3447165	Direct	3447165	3447165	SO_3301	232	0.15	SO_3301	Yes	Yes
15	A05	163	C3	3485278	Direct	3485278	3485278	SO_3337	236	0.16	SO_3337	Yes	Yes
15	C04	162	B1	3487626	Direct	3487626	3487626	mscS	20	0.02	SO_3340	Yes	Yes
15	H02	160	E8	3493936	Direct	3493936	3493936	hemH	166	0.17	SO_3348	Yes	Yes
15	B09	167	G7	3627643	Direct	3627643	3627643	SO_3480	35	0.03	SO_3480	Yes	Yes
15	D07	166	D2	3844142	Direct	3844142	3844142	SO_3693	135	0.49	SO_3693	Yes	Yes
15	D09	168	A7	3944954	Direct	3944954	3944954	SO_3793	93	0.29	SO_3793	Yes	Yes
15	G01	159	G9	3951898	Direct	3951898	3951898	asnC	246	0.53	SO_3799	Yes	Yes
15	B08	166	E9	3972573	Direct	3972573	3972573	SO_3821	14	0.01	SO_3821	Yes	Yes
15	H11	170	F8	3989436	Direct	3989436	3989436	SO_3838	81	0.04	SO_3838	Yes	Yes
15	A01	159	E10	4184454	Probabilistic	4184454	4184454	SO_4029	168	0.12	SO_4029	Yes	Yes
15	E07	166	D7	4297937	Direct	4297937	4297937	SO_4141	325	0.44	SO_4141	Yes	Yes
15	E12	171	C4	4539383	Direct	4539383	4539383	ilvM	119	0.46	SO_4346	Yes	Yes
15	H09	168	H8	4694913	Direct	4694913	4694913	SO_4502	289	0.32	SO_4502	Yes	Yes
15	F01	159	G3	4705864	Direct	4705864	4705864	fdhA	231	0.08	SO_4513	Yes	Yes
15	D12	171	A8	4810893	Direct	4810893	4810893	dinF	121	0.09	SO_4617	Yes	Yes
15	A02	160	A5	4842893	Direct	4842893	4842893	SO_4647	10	0.01	SO_4647	Yes	Yes
15	B11	170	A12	4858608	Direct	4858608	4858608	yhiR	83	0.1	SO_4659	Yes	Yes
15	A07	166	B12	4932096	Direct	4932096	4932096	SO_4727	24	0.04	SO_4727	Yes	Yes
15	D03	160	G8	520317	Direct	520317	520317	SO_4767	68	0.16	SO_4767	Yes	Yes
16	A01			NA	NA	NA	-1	NA	NA	NA	Blank	No	NA
16	A02			NA	NA	NA	-1	NA	NA	NA	Blank	No	NA
16	A04			NA	NA	NA	-1	NA	NA	NA	Blank	No	NA
16	A05			NA	NA	NA	-1	NA	NA	NA	Blank	No	NA
16	A10			NA	NA	NA	-1	NA	NA	NA	Blank	No	NA
16	A12			NA	NA	NA	-1	NA	NA	NA	Blank	No	NA
16	B01			NA	NA	NA	-1	NA	NA	NA	Blank	No	NA
16	B02			NA	NA	NA	-1	NA	NA	NA	Blank	No	NA
16	B03			NA	NA	NA	-1	NA	NA	NA	Blank	No	NA
16	B04			NA	NA	NA	-1	NA	NA	NA	Blank	No	NA
16	B05			NA	NA	NA	-1	NA	NA	NA	Blank	No	NA
16	B07			NA	NA	NA	-1	NA	NA	NA	Blank	No	NA
16	C07			NA	NA	NA	-1	NA	NA	NA	Blank	No	NA
16	C12			NA	NA	NA	-1	NA	NA	NA	Blank	No	NA
16	D01			NA	NA	NA	-1	NA	NA	NA	Blank	No	NA
16	D03			NA	NA	NA	-1	NA	NA	NA	Blank	No	NA
16	D04			NA	NA	NA	-1	NA	NA	NA	Blank	No	NA
16	D05			NA	NA	NA	-1	NA	NA	NA	Blank	No	NA
16	D07			NA	NA	NA	-1	NA	NA	NA	Blank	No	NA
16	D08			NA	NA	NA	-1	NA	NA	NA	Blank	No	NA
16	D11			NA	NA	NA	-1	NA	NA	NA	Blank	No	NA
16	E04			NA	NA	NA	-1	NA	NA	NA	Blank	No	NA
16	E06			NA	NA	NA	-1	NA	NA	NA	Blank	No	NA
16	E07			NA	NA	NA	-1	NA	NA	NA	Blank	No	NA
16	E08			NA	NA	NA	-1	NA	NA	NA	Blank	No	NA
16	E09			NA	NA	NA	-1	NA	NA	NA	Blank	No	NA
16	F01			NA	NA	NA	-1	NA	NA	NA	Blank	No	NA
16	F03			NA	NA	NA	-1	NA	NA	NA	Blank	No	NA
16	F04			NA	NA	NA	-1	NA	NA	NA	Blank	No	NA
16	F07			NA	NA	NA	-1	NA	NA	NA	Blank	No	NA
16	F08			NA	NA	NA	-1	NA	NA	NA	Blank	No	NA
16	F09			NA	NA	NA	-1	NA	NA	NA	Blank	No	NA
16	G01			NA	NA	NA	-1	NA	NA	NA	Blank	No	NA
16	G02			NA	NA	NA	-1	NA	NA	NA	Blank	No	NA
16	G07			NA	NA	NA	-1	NA	NA	NA	Blank	No	NA
16	H04			NA	NA	NA	-1	NA	NA	NA	Blank	No	NA
16	H05			NA	NA	NA	-1	NA	NA	NA	Blank	No	NA
16	H06			NA	NA	NA	-1	NA	NA	NA	Blank	No	NA
16	H07			NA	NA	NA	-1	NA	NA	NA	Blank	No	NA
16	H08			NA	NA	NA	-1	NA	NA	NA	Blank	No	NA
16	G04	176	A1	2253448	Direct	2253448	-2	NA	NA	NA	Prediction Incorrect	No	No
16	G10	181	C6	613057	Direct	613057	-2	NA	NA	NA	Prediction Incorrect	No	No
16	F02	173	E12	64651	Direct	64651	64651	ktrB	1009	0.74	SO_0057	Yes	Yes
16	C08	178	F9	121502	Direct	121502	121502	SO_0110	128	0.1	SO_0110	Yes	Yes
16	E01	172	C12	260989	Direct	260989	260988	ccmE	38	0.08	SO_0259	Yes	Yes
16	G03	175	D12	263659	Direct	263659	263659	scyA	14	0.05	SO_0264	Yes	Yes
16	E12	183	H10	378317	Probabilistic	378317	378317	SO_0367	67	0.06	SO_0367	Yes	Yes
16	A07	177	G12	626953	Direct	626953	626953	mutL	103	0.05	SO_0601	Yes	Yes
16	H01	172	G3	779533	Direct	779533	779533	SO_0765	152	0.22	SO_0765	Yes	Yes
16	H10	181	D2	821375	Direct	821375	821375	azu	252	0.53	SO_0809	Yes	Yes
16	H03	175	D4	850198	Direct	850198	850198	gshB	285	0.3	SO_0831	Yes	Yes
16	B12	183	E10	921429	Direct	921429	921428	SO_0890\tnpA	2118\1119	0.61\0.46	SO_0890\SO_0893	Yes	Yes
16	D06	177	A9	945396	Direct	945396	945396	SO_0916	14	0.02	SO_0916	Yes	Yes
16	B11	181	F6	985147	Direct	985147	985147	brnQ	150	0.11	SO_0949	Yes	Yes
16	C01	172	A10	1082222	Direct	1082222	1082222	artQ	5	0.01	SO_1043	Yes	Yes
16	A11	181	E12	1233844	Direct	1233844	1233844	SO_1190	512	0.63	SO_1190	Yes	Yes
16	A08	178	F12	1284163	Direct	1284163	1284163	torA	592	0.24	SO_1232	Yes	Yes
16	D12	183	G12	1352028	Direct	1352028	1352028	hemL	1268	0.98	SO_1300	Yes	Yes
16	G06	177	D7	1375824	Direct	1375824	1375824	cobD	103	0.1	SO_1321	Yes	Yes
16	C10	180	G10	1450939	Direct	1450939	1450939	SO_1393	487	0.79	SO_1393	Yes	Yes
16	F10	181	C12	1493840	Direct	1493840	1493840	dmsB	125	0.19	SO_1430	Yes	Yes
16	B08	178	F3	1691617	Direct	1691617	1691617	SO_1607	45	0.05	SO_1607	Yes	Yes
16	C02	173	C12	1880729	Direct	1880729	1880729	tig	119	0.09	SO_1793	Yes	Yes
16	C06	177	A7	2011385	Probabilistic	2011385	2011385	tesB	782	0.9	SO_1912	Yes	Yes
16	F11	182	E9	2047122	Direct	2047122	2047121	SO_1944	43	0.06	SO_1944	Yes	Yes
16	G12	184	A10	2268148	Direct	2268148	2268148	tnpA	120	0.13	SO_2154	Yes	Yes
16	G11	182	H7	2493339	Direct	2493339	2493339	emrD	779	0.63	SO_2389	Yes	Yes
16	E02	173	D3	2589788	Direct	2589788	2589788	SO_2469	38	0.01	SO_2469	Yes	Yes
16	E03	175	B11	2911999	Direct	2911999	2911999	SO_2789	27	0.03	SO_2789	Yes	Yes
16	F05	176	E10	2975512	Direct	2975512	2975512	gmhB	140	0.25	SO_2851	Yes	Yes
16	H09	179	F4	3126883	Direct	3126883	3126883	scpB	148	0.25	SO_3014	Yes	Yes
16	C11	182	A7	3163042	Direct	3163042	3163042	mocA	196	0.28	SO_3050	Yes	Yes
16	F12	183	H8	3178081	Direct	3178081	3178081	SO_3062	29	0.1	SO_3062	Yes	Yes
16	G08	179	A7	3225429	Direct	3225429	3225429	SO_3099	330	0.25	SO_3099	Yes	Yes
16	E11	182	E7	3299474	Direct	3299474	3299474	SO_3162	352	0.26	SO_3162	Yes	Yes
16	D09	179	C2	3310941	Direct	3310941	3310941	SO_3173	244	0.26	SO_3173	Yes	Yes
16	B10	180	E10	3388188	Direct	3388188	3388188	flgC	105	0.25	SO_3249	Yes	Yes
16	C04	175	E9	3472747	Direct	3472747	3472747	SO_3320	65	0.04	SO_3320	Yes	Yes
16	H12	184	C2	3777312	Direct	3777312	3777312	SO_3615	160	0.07	SO_3615	Yes	Yes
16	E05	176	D5	3809603	Direct	3809603	3809603	ung	33	0.05	SO_3654	Yes	Yes
16	G09	179	F2	3877650	Direct	3877650	3877650	SO_3733	11	0.01	SO_3733	Yes	Yes
16	C09	179	C10	3894320	Direct	3894320	3894320	khaP	125	0.07	SO_3747	Yes	Yes
16	C03	174	F2	4056602	Direct	4056602	4056602	SO_3910	104	0.35	SO_3910	Yes	Yes
16	A09	179	B12	4120601	Direct	4120601	4120601	SO_3983	138	0.37	SO_3983	Yes	Yes
16	D10	180	G2	4264034	Direct	4264034	4264034	mshA	284	0.55	SO_4105	Yes	Yes
16	A03	174	D8	4371928	Direct	4371928	4371928	tatD	10	0.01	SO_4206	Yes	Yes
16	B06	177	A5	4425506	Direct	4425506	4425506	yicR	457	0.68	SO_4248	Yes	Yes
16	E10	181	B10	4450848	Direct	4450848	4450848	SO_4271	359	0.4	SO_4271	Yes	Yes
16	A06	176	G7	4453671	Direct	4453671	4453671	uppP	350	0.44	SO_4274	Yes	Yes
16	G05	176	G2	4697282	Direct	4697282	4697282	SO_4505	366	0.56	SO_4505	Yes	Yes
16	F06	177	C4	4719833	Direct	4719833	4719833	SO_4524	590	0.6	SO_4524	Yes	Yes
16	H02	174	B8	4831863	Direct	4831863	4831863	SO_4635	898	0.45	SO_4635	Yes	Yes
16	D02	173	C8	4852237	Direct	4852237	4852237	SO_4656	172	0.36	SO_4656	Yes	Yes
16	B09	179	B6	4872981	Direct	4872981	4872981	kbl	210	0.18	SO_4674	Yes	Yes
16	C05	176	C4	4922208	Direct	4922208	4922208	SO_4717	324	0.15	SO_4717	Yes	Yes
16	H11	183	B7	5080170	Direct	5080170	5080170	SO_A0124	441	0.54	SO_A0124	Yes	Yes
17	A01			NA	NA	NA	-1	NA	NA	NA	Blank	No	NA
17	A02			NA	NA	NA	-1	NA	NA	NA	Blank	No	NA
17	A04			NA	NA	NA	-1	NA	NA	NA	Blank	No	NA
17	A05			NA	NA	NA	-1	NA	NA	NA	Blank	No	NA
17	A07			NA	NA	NA	-1	NA	NA	NA	Blank	No	NA
17	A09			NA	NA	NA	-1	NA	NA	NA	Blank	No	NA
17	A10			NA	NA	NA	-1	NA	NA	NA	Blank	No	NA
17	A12			NA	NA	NA	-1	NA	NA	NA	Blank	No	NA
17	B02			NA	NA	NA	-1	NA	NA	NA	Blank	No	NA
17	B04			NA	NA	NA	-1	NA	NA	NA	Blank	No	NA
17	B05			NA	NA	NA	-1	NA	NA	NA	Blank	No	NA
17	B09			NA	NA	NA	-1	NA	NA	NA	Blank	No	NA
17	B12			NA	NA	NA	-1	NA	NA	NA	Blank	No	NA
17	C01			NA	NA	NA	-1	NA	NA	NA	Blank	No	NA
17	C03			NA	NA	NA	-1	NA	NA	NA	Blank	No	NA
17	C04			NA	NA	NA	-1	NA	NA	NA	Blank	No	NA
17	C06			NA	NA	NA	-1	NA	NA	NA	Blank	No	NA
17	C07			NA	NA	NA	-1	NA	NA	NA	Blank	No	NA
17	C09			NA	NA	NA	-1	NA	NA	NA	Blank	No	NA
17	C12			NA	NA	NA	-1	NA	NA	NA	Blank	No	NA
17	D01			NA	NA	NA	-1	NA	NA	NA	Blank	No	NA
17	D03			NA	NA	NA	-1	NA	NA	NA	Blank	No	NA
17	D04			NA	NA	NA	-1	NA	NA	NA	Blank	No	NA
17	D10			NA	NA	NA	-1	NA	NA	NA	Blank	No	NA
17	D11			NA	NA	NA	-1	NA	NA	NA	Blank	No	NA
17	E06			NA	NA	NA	-1	NA	NA	NA	Blank	No	NA
17	E10			NA	NA	NA	-1	NA	NA	NA	Blank	No	NA
17	E12			NA	NA	NA	-1	NA	NA	NA	Blank	No	NA
17	F01			NA	NA	NA	-1	NA	NA	NA	Blank	No	NA
17	F09			NA	NA	NA	-1	NA	NA	NA	Blank	No	NA
17	F10			NA	NA	NA	-1	NA	NA	NA	Blank	No	NA
17	G02			NA	NA	NA	-1	NA	NA	NA	Blank	No	NA
17	G04			NA	NA	NA	-1	NA	NA	NA	Blank	No	NA
17	G06			NA	NA	NA	-1	NA	NA	NA	Blank	No	NA
17	G07			NA	NA	NA	-1	NA	NA	NA	Blank	No	NA
17	G08			NA	NA	NA	-1	NA	NA	NA	Blank	No	NA
17	G09			NA	NA	NA	-1	NA	NA	NA	Blank	No	NA
17	G12			NA	NA	NA	-1	NA	NA	NA	Blank	No	NA
17	H02			NA	NA	NA	-1	NA	NA	NA	Blank	No	NA
17	H04			NA	NA	NA	-1	NA	NA	NA	Blank	No	NA
17	H05			NA	NA	NA	-1	NA	NA	NA	Blank	No	NA
17	H07			NA	NA	NA	-1	NA	NA	NA	Blank	No	NA
17	H09			NA	NA	NA	-1	NA	NA	NA	Blank	No	NA
17	H11			NA	NA	NA	-1	NA	NA	NA	Blank	No	NA
17	A06	188	H11	3872428	Direct	3872428	-2	NA	NA	NA	Prediction Incorrect	No	No
17	B06	189	B8	2165119	Direct	2165119	-2	NA	NA	NA	Prediction Incorrect	No	No
17	B07	189	H8	2631642	Direct	2631642	-2	NA	NA	NA	Prediction Incorrect	No	No
17	E03	186	G2	2158615	Direct	2158615	-2	NA	NA	NA	Prediction Incorrect	No	No
17	H03	187	A3	4526540	Direct	4526540	-2	NA	NA	NA	Prediction Incorrect	No	No
17	H08	192	B12	24369	Probabilistic	24369	24369	fadA	101	0.09	SO_0020	Yes	Yes
17	H06	189	G5	60821	Direct	60821	60821	yhiN	866	0.73	SO_0054	Yes	Yes
17	D09	192	G5	165203	Direct	165203	165203	SO_0157	57	0.05	SO_0157	Yes	Yes
17	F05	188	D2	480062	Direct	480062	480061	SO_0454	201	0.48	SO_0454	Yes	Yes
17	A08	191	D8	482222	Direct	482222	482222	SO_0455	116	0.06	SO_0455	Yes	Yes
17	E05	188	D12	588415	Direct	588415	588415	plsC	44	0.06	SO_0567	Yes	Yes
17	D12	195	G11	984226	Probabilistic	984226	984225	yfiC	223	0.31	SO_0948	Yes	Yes
17	E11	194	E7	1003934	Direct	1003934	1003934	SO_0971	109	0.27	SO_0971	Yes	Yes
17	E08	191	G7	1191713	Direct	1191713	1191713	SO_1148	305	0.27	SO_1148	Yes	Yes
17	A03	186	C4	1308140	Direct	1308140	1308140	SO_1259	313	0.35	SO_1259	Yes	Yes
17	G11	195	A5	1465216	Direct	1465216	1465216	SO_1408	561	0.19	SO_1408	Yes	Yes
17	F12	196	B8	1587761	Direct	1587761	1587761	SO_1512	343	0.53	SO_1512	Yes	Yes
17	G10	194	C2	1686696	Direct	1686696	1686696	pfaR	332	0.38	SO_1603	Yes	Yes
17	G05	188	E5	1779318	Direct	1779318	1779318	blc	64	0.12	SO_1691	Yes	Yes
17	B03	186	F10	1814582	Direct	1814582	1814582	SO_1727	307	0.74	SO_1727	Yes	Yes
17	F07	190	H5	1982198	Direct	1982198	1982198	SO_1884	586	0.78	SO_1884	Yes	Yes
17	E04	187	C3	2070433	Direct	2070433	2070433	hmgR	380	0.42	SO_1965	Yes	Yes
17	F06	189	E12	2108494	Direct	2108494	2108494	SO_2011	31	0.08	SO_2011	Yes	Yes
17	C02	185	D2	2355200	Direct	2355200	2355200	ptsH	39	0.15	SO_2238	Yes	Yes
17	D05	188	C3	2524383	Direct	2524383	2524383	yfaE	5	0.01	SO_2417	Yes	Yes
17	D02	185	E12	2531215	Direct	2531215	2531215	ansA	308	0.3	SO_2421	Yes	Yes
17	A11	194	D7	2679914	Direct	2679914	2679914	SO_2545	452	0.35	SO_2545	Yes	Yes
17	B10	193	F2	2871423	Direct	2871423	2871423	tolA	147	0.14	SO_2749	Yes	Yes
17	F02	185	H6	3002413	Direct	3002413	3002413	prkA	104	0.05	SO_2882	Yes	Yes
17	E01	184	G3	3039339	Direct	3039339	3039339	dcuC	631	0.26	SO_2910	Yes	Yes
17	H01	185	C11	3061670	Direct	3061670	3061670	SO_2929	556	0.52	SO_2929	Yes	Yes
17	D06	189	C6	3086473	Direct	3086473	3086473	K	90	0.13	SO_2948	Yes	Yes
17	C10	193	G12	3191238	Direct	3191238	3191238	pdxB	23	0.02	SO_3071	Yes	Yes
17	G03	187	A10	3198159	Direct	3198159	3198159	SO_3078	233	0.2	SO_3078	Yes	Yes
17	F03	186	G9	3222130	Direct	3222130	3222130	SO_3096	233	0.41	SO_3096	Yes	Yes
17	E02	185	G2	3416801	Direct	3416801	3416801	SO_3276	161	0.17	SO_3276	Yes	Yes
17	G01	185	C10	3444930	Direct	3444930	3444930	SO_3299	486	0.29	SO_3299	Yes	Yes
17	F08	191	H4	3521210	Direct	3521210	3521210	SO_3382	297	0.37	SO_3382	Yes	Yes
17	C08	191	E5	3606570	Probabilistic	3606570	3606570	lldR	52	0.06	SO_3460	Yes	Yes
17	B11	194	D8	3669680	Direct	3669680	3669680	SO_3514	47	0.02	SO_3514	Yes	Yes
17	B08	191	E12	3755443	Direct	3755443	3755443	mipA	22	0.03	SO_3592	Yes	Yes
17	D08	191	G12	3784290	Direct	3784290	3784290	SO_3624	2190	0.77	SO_3624	Yes	Yes
17	F11	194	G12	3964028	Direct	3964028	3964028	SO_3811	206	0.36	SO_3811	Yes	Yes
17	D07	190	A4	3973468	Direct	3973468	3973468	SO_3822	80	0.09	SO_3822	Yes	Yes
17	F04	187	E10	3995439	Direct	3995439	3995439	relV	34	0.04	SO_3846	Yes	Yes
17	B01	184	D9	4002952	Direct	4002952	4002952	SO_3856	42	0.1	SO_3856	Yes	Yes
17	H12	197	A10	4383092	Direct	4383092	4383092	secA	2720	1	SO_4211	Yes	Yes
17	C11	194	E2	4436669	Direct	4436669	4436669	SO_4260	177	0.26	SO_4260	Yes	Yes
17	H10	194	D4	4783552	Direct	4783552	4783552	SO_4588	109	0.39	SO_4588	Yes	Yes
17	E09	192	H11	4871975	Direct	4871975	4871975	tdh	11	0.01	SO_4673	Yes	Yes
17	E07	190	C5	4936412	Direct	4936412	4936412	add	167	0.17	SO_4731	Yes	Yes
17	C05	188	A6	5047133	Direct	5047133	5047133	SO_A0098	283	0.72	SO_A0098	Yes	Yes
18	A02			NA	NA	NA	-1	NA	NA	NA	Blank	No	NA
18	A07			NA	NA	NA	-1	NA	NA	NA	Blank	No	NA
18	A08			NA	NA	NA	-1	NA	NA	NA	Blank	No	NA
18	A09			NA	NA	NA	-1	NA	NA	NA	Blank	No	NA
18	B06			NA	NA	NA	-1	NA	NA	NA	Blank	No	NA
18	B08			NA	NA	NA	-1	NA	NA	NA	Blank	No	NA
18	B10			NA	NA	NA	-1	NA	NA	NA	Blank	No	NA
18	B12			NA	NA	NA	-1	NA	NA	NA	Blank	No	NA
18	C10			NA	NA	NA	-1	NA	NA	NA	Blank	No	NA
18	C12			NA	NA	NA	-1	NA	NA	NA	Blank	No	NA
18	D03			NA	NA	NA	-1	NA	NA	NA	Blank	No	NA
18	E01			NA	NA	NA	-1	NA	NA	NA	Blank	No	NA
18	E02			NA	NA	NA	-1	NA	NA	NA	Blank	No	NA
18	E08			NA	NA	NA	-1	NA	NA	NA	Blank	No	NA
18	F06			NA	NA	NA	-1	NA	NA	NA	Blank	No	NA
18	F08			NA	NA	NA	-1	NA	NA	NA	Blank	No	NA
18	G02			NA	NA	NA	-1	NA	NA	NA	Blank	No	NA
18	H07			NA	NA	NA	-1	NA	NA	NA	Blank	No	NA
18	H08			NA	NA	NA	-1	NA	NA	NA	Blank	No	NA
18	H11			NA	NA	NA	-1	NA	NA	NA	Blank	No	NA
18	E05	201	A1	3999765	Direct	3999765	-2	NA	NA	NA	Prediction Incorrect	No	No
18	B09	205	A1	86041	Probabilistic	86041	86040	SO_0074	415	0.32	SO_0074	Yes	Yes
18	D10	206	F6	93428	Direct	93428	93428	SO_0080	185	0.43	SO_0080	Yes	Yes
18	C01	197	D9	205730	Direct	205730	205730	selU	356	0.32	SO_0195	Yes	Yes
18	G07	203	C8	210969	Direct	210969	210969	SO_0202	185	0.34	SO_0202	Yes	Yes
18	B01	197	D7	384441	Direct	384441	384441	SO_0371	40	0.09	SO_0371	Yes	Yes
18	E11	208	E10	415136	Direct	415136	415136	SO_0401	340	0.34	SO_0401	Yes	Yes
18	G09	205	E6	592264	Direct	592264	592264	SO_0572	83	0.1	SO_0572	Yes	Yes
18	H09	205	G12	643734	Direct	643734	643734	argD	281	0.23	SO_0617	Yes	Yes
18	F05	201	A2	653637	Direct	653637	653637	SO_0628	169	0.08	SO_0628	Yes	Yes
18	C02	198	C4	676684	Direct	676684	676684	mor	107	0.24	SO_0652	Yes	Yes
18	F02	198	E11	799079	Direct	799079	799079	SO_0783	330	0.17	SO_0783	Yes	Yes
18	D04	200	B6	811552	Direct	811552	811552	SO_0798	1097	0.51	SO_0798	Yes	Yes
18	G12	209	E6	910171	Direct	910171	910171	yheT	15	0.02	SO_0880	Yes	Yes
18	C03	198	G5	955916	Direct	955916	955916	SO_0927	20	0.06	SO_0927	Yes	Yes
18	H03	199	E5	980795	Direct	980795	980795	SO_0946	843	0.7	SO_0946	Yes	Yes
18	D06	201	G7	1052202	Direct	1052202	1052202	nuoH	412	0.43	SO_1015	Yes	Yes
18	B02	198	C11	1099862	Direct	1099862	1099862	SO_1059	103	0.04	SO_1059	Yes	Yes
18	A03	198	G11	1133792	Probabilistic	1133792	1133792	SO_1094	26	0.07	SO_1094	Yes	Yes
18	H12	209	F2	1387782	Direct	1387782	1387782	mutH	102	0.15	SO_1330	Yes	Yes
18	G01	197	F12	1446004	Direct	1446004	1446004	ampP	371	0.21	SO_1388	Yes	Yes
18	D01	197	E10	1469657	Direct	1469657	1469657	SO_1412	126	0.11	SO_1412	Yes	Yes
18	B03	198	G12	1560295	Direct	1560295	1560295	glgB	18	0.01	SO_1494	Yes	Yes
18	C09	205	A9	1579646	Direct	1579646	1579646	SO_1505	80	0.05	SO_1505	Yes	Yes
18	B04	199	F8	1752368	Direct	1752368	1752368	galU	769	0.85	SO_1665	Yes	Yes
18	H05	201	C11	1829202	Probabilistic	1829202	1829201	SO_1748	437	0.29	SO_1748	Yes	Yes
18	F04	200	D10	2044776	Direct	2044776	2044776	corA	291	0.31	SO_1941	Yes	Yes
18	G08	204	D11	2178391	Direct	2178391	2178390	SO_2082	59	0.12	SO_2082	Yes	Yes
18	E12	209	A6	2210219	Direct	2210219	2210219	SO_2110	442	0.81	SO_2110	Yes	Yes
18	F12	209	E3	2575231	Direct	2575231	2575231	malT	976	0.61	SO_2458	Yes	Yes
18	B07	202	C12	2645722	Direct	2645722	2645722	SO_2519	446	0.39	SO_2519	Yes	Yes
18	D05	200	H7	2701409	Direct	2701409	2701409	SO_2571	71	0.05	SO_2571	Yes	Yes
18	F10	206	H2	2808508	Direct	2808508	2808508	gpT	852	0.95	SO_2685	Yes	Yes
18	C07	202	H9	2814272	Direct	2814272	2814272	gp42	28	0.02	SO_2697	Yes	Yes
18	H02	198	E8	2983475	Direct	2983475	2983475	SO_2858	71	0.27	SO_2858	Yes	Yes
18	G10	207	C10	3015775	Direct	3015775	3015775	yceI	531	0.92	SO_2893	Yes	Yes
18	E06	201	H4	3065574	Direct	3065574	3065574	SO_2931	294	0.25	SO_2931	Yes	Yes
18	F03	199	D7	3085724	Direct	3085724	3085724	SO_2947	43	0.16	SO_2947	Yes	Yes
18	D11	208	C7	3103127	Direct	3103127	3103127	SO_2970	63	0.18	SO_2970	Yes	Yes
18	D12	209	A12	3108981	Direct	3108981	3108981	SO_2980	187	0.33	SO_2980	Yes	Yes
18	G05	201	A4	3112675	Direct	3112675	3112675	SO_2987	103	0.53	SO_2987	Yes	Yes
18	F09	205	E12	3226680	Direct	3226680	3226680	SO_3100	155	0.4	SO_3100	Yes	Yes
18	G03	199	E12	3349169	Direct	3349169	3349169	cheZ	547	0.74	SO_3208	Yes	Yes
18	C08	204	A12	3357770	Direct	3357770	3357770	fliQ	74	0.28	SO_3217	Yes	Yes
18	A12	208	G2	3366449	Direct	3366449	3366449	fliG	134	0.13	SO_3227	Yes	Yes
18	A04	199	F2	3375420	Direct	3375420	3375420	flaG	237	0.61	SO_3236	Yes	Yes
18	A11	207	F6	3394360	Direct	3394360	3394360	flgT	440	0.37	SO_3258	Yes	Yes
18	D02	198	C5	3511800	Direct	3511800	3511800	yggX	29	0.1	SO_3369	Yes	Yes
18	C06	201	D3	3574697	Direct	3574697	3574697	mutS	84	0.03	SO_3431	Yes	Yes
18	C04	199	G9	3670383	Direct	3670383	3670383	nagR	230	0.23	SO_3516	Yes	Yes
18	B05	200	G2	3706709	Direct	3706709	3706709	SO_3549	35	0.07	SO_3549	Yes	Yes
18	A06	201	D12	3752578	Direct	3752578	3752578	SO_3586	163	0.39	SO_3586	Yes	Yes
18	D08	204	A4	3769797	Direct	3769797	3769797	SO_3608	1923	0.7	SO_3608	Yes	Yes
18	F07	203	C6	3882296	Direct	3882296	3882296	cysI	372	0.22	SO_3737	Yes	Yes
18	F11	208	E5	4011642	Direct	4011642	4011642	modC	86	0.08	SO_3865	Yes	Yes
18	C11	208	C6	4021690	Direct	4021690	4021690	SO_3874	461	0.47	SO_3874	Yes	Yes
18	B11	207	G4	4046310	Direct	4046310	4046310	SO_3898	507	0.43	SO_3898	Yes	Yes
18	H01	197	F3	4111997	Direct	4111997	4111997	SO_3974	258	0.47	SO_3974	Yes	Yes
18	G04	200	F2	4174418	Direct	4174418	4174418	SO_4022	291	0.1	SO_4022	Yes	Yes
18	A10	205	G9	4177598	Direct	4177598	4177598	SO_4025	1675	0.29	SO_4025	Yes	Yes
18	E10	206	G7	4189148	Direct	4189148	4189148	SO_4032	801	0.77	SO_4032	Yes	Yes
18	C05	200	G3	4196817	Direct	4196817	4196817	tonB	4	0	SO_4043	Yes	Yes
18	A01	197	B10	4247878	Direct	4247878	4247878	SO_4092	335	0.4	SO_4092	Yes	Yes
18	G06	202	A7	4264510	Direct	4264510	4264510	mshB	511	0.83	SO_4106	Yes	Yes
18	A05	200	F9	4371405	Direct	4371405	4371405	SO_4205	8	0.02	SO_4205	Yes	Yes
18	D09	205	C4	4421022	Direct	4421022	4421022	yigI	148	0.32	SO_4242	Yes	Yes
18	H06	202	B4	4540045	Direct	4540045	4540045	ilvG	1112	0.67	SO_4347	Yes	Yes
18	F01	197	E9	4664170	Direct	4664170	4664170	fieF	78	0.09	SO_4475	Yes	Yes
18	H04	200	F4	4696461	Direct	4696461	4696461	SO_4504	9	0.02	SO_4504	Yes	Yes
18	E04	200	B9	4769664	Direct	4769664	4769664	menC	95	0.08	SO_4575	Yes	Yes
18	H10	207	C11	4796155	Direct	4796155	4796155	mtr	450	0.36	SO_4601	Yes	Yes
18	E03	199	A12	4848035	Direct	4848035	4848035	sbp	10	0.01	SO_4652	Yes	Yes
18	D07	203	B10	4908279	Direct	4908279	4908279	SO_4705	410	0.27	SO_4705	Yes	Yes
18	E09	205	D2	5016602	Direct	5016602	5016602	SO_A0056	180	0.99	SO_A0056	Yes	Yes
18	E07	203	B8	5051190	Probabilistic	5051190	5051190	SO_A0100	91	0.05	SO_A0100	Yes	Yes
18	G11	208	E8	5115948	Direct	5115948	5115948	SO_A0156	71	0.15	SO_A0156	Yes	Yes
19	A03			NA	NA	NA	-1	NA	NA	NA	Blank	No	NA
19	A04			NA	NA	NA	-1	NA	NA	NA	Blank	No	NA
19	A09			NA	NA	NA	-1	NA	NA	NA	Blank	No	NA
19	A12			NA	NA	NA	-1	NA	NA	NA	Blank	No	NA
19	B07			NA	NA	NA	-1	NA	NA	NA	Blank	No	NA
19	B09			NA	NA	NA	-1	NA	NA	NA	Blank	No	NA
19	B12			NA	NA	NA	-1	NA	NA	NA	Blank	No	NA
19	C05			NA	NA	NA	-1	NA	NA	NA	Blank	No	NA
19	C10			NA	NA	NA	-1	NA	NA	NA	Blank	No	NA
19	C12			NA	NA	NA	-1	NA	NA	NA	Blank	No	NA
19	D05			NA	NA	NA	-1	NA	NA	NA	Blank	No	NA
19	D07			NA	NA	NA	-1	NA	NA	NA	Blank	No	NA
19	D09			NA	NA	NA	-1	NA	NA	NA	Blank	No	NA
19	D11			NA	NA	NA	-1	NA	NA	NA	Blank	No	NA
19	D12			NA	NA	NA	-1	NA	NA	NA	Blank	No	NA
19	E07			NA	NA	NA	-1	NA	NA	NA	Blank	No	NA
19	E08			NA	NA	NA	-1	NA	NA	NA	Blank	No	NA
19	E09			NA	NA	NA	-1	NA	NA	NA	Blank	No	NA
19	E11			NA	NA	NA	-1	NA	NA	NA	Blank	No	NA
19	F03			NA	NA	NA	-1	NA	NA	NA	Blank	No	NA
19	F09			NA	NA	NA	-1	NA	NA	NA	Blank	No	NA
19	F10			NA	NA	NA	-1	NA	NA	NA	Blank	No	NA
19	F11			NA	NA	NA	-1	NA	NA	NA	Blank	No	NA
19	F12			NA	NA	NA	-1	NA	NA	NA	Blank	No	NA
19	G04			NA	NA	NA	-1	NA	NA	NA	Blank	No	NA
19	G08			NA	NA	NA	-1	NA	NA	NA	Blank	No	NA
19	G12			NA	NA	NA	-1	NA	NA	NA	Blank	No	NA
19	H02			NA	NA	NA	-1	NA	NA	NA	Blank	No	NA
19	H03			NA	NA	NA	-1	NA	NA	NA	Blank	No	NA
19	H04			NA	NA	NA	-1	NA	NA	NA	Blank	No	NA
19	H06			NA	NA	NA	-1	NA	NA	NA	Blank	No	NA
19	H07			NA	NA	NA	-1	NA	NA	NA	Blank	No	NA
19	H11			NA	NA	NA	-1	NA	NA	NA	Blank	No	NA
19	H12			NA	NA	NA	-1	NA	NA	NA	Blank	No	NA
19	C09	219	A1	2153072	Direct	2153072	-2	NA	NA	NA	Prediction Incorrect	No	No
19	D06	216	B9	1204289	Direct	1204289	-2	NA	NA	NA	Prediction Incorrect	No	No
19	E10	220	G6	1541214	Direct	1541214	-2	NA	NA	NA	Prediction Incorrect	No	No
19	G03	212	G6	69768	Direct	69768	69768	SO_0063	180	0.14	SO_0063	Yes	Yes
19	C02	211	D12	91746	Direct	91746	91746	SO_0077	145	0.35	SO_0077	Yes	Yes
19	E02	211	F5	295545	Direct	295545	295545	damX	85	0.06	SO_0288	Yes	Yes
19	C11	222	A7	351291	Direct	351291	351291	prpC	64	0.06	SO_0344	Yes	Yes
19	D08	218	E3	397293	Direct	397293	397293	hsdS\hsdM	9\1828	0.01\1.00	SO_0382\SO_0383	Yes	Yes
19	H10	221	D9	403634	Direct	403634	403634	SO_0389	302	0.54	SO_0389	Yes	Yes
19	B04	213	C4	444958	Direct	444958	444958	SO_0427	129	0.03	SO_0427	Yes	Yes
19	B01	209	G6	483277	Direct	483277	483277	SO_0456	120	0.13	SO_0456	Yes	Yes
19	E04	213	E11	498728	Direct	498728	498728	SO_0474	51	0.09	SO_0474	Yes	Yes
19	A07	217	E2	499495	Direct	499495	499495	sirH	114	0.2	SO_0476	Yes	Yes
19	A05	214	D8	793227	Direct	793227	793227	gcvH	210	0.54	SO_0780	Yes	Yes
19	A08	218	C5	813228	Direct	813228	813228	SO_0799	429	0.89	SO_0799	Yes	Yes
19	D04	213	D8	816922	Direct	816922	816922	SO_0804	30	0.05	SO_0804	Yes	Yes
19	E12	223	E12	1167851	Direct	1167851	1167851	SO_1125	590	0.64	SO_1125	Yes	Yes
19	G02	211	G10	1342615	Direct	1342615	1342615	SO_1292	8	0.02	SO_1292	Yes	Yes
19	G11	222	G4	1384542	Direct	1384542	1384542	hptA	43	0.12	SO_1327	Yes	Yes
19	C08	218	E10	1394040	Direct	1394040	1394040	nhaA	58	0.05	SO_1336	Yes	Yes
19	D03	212	D7	1489762	Direct	1489762	1489761	dmsF	578	0.29	SO_1428	Yes	Yes
19	C01	209	G9	1635935	Direct	1635935	1635935	phoR	678	0.52	SO_1559	Yes	Yes
19	D02	211	D4	1661832	Direct	1661832	1661832	SO_1585	155	0.25	SO_1585	Yes	Yes
19	G01	210	D4	1696359	Direct	1696359	1696358	SO_1614	8	0.01	SO_1614	Yes	Yes
19	A06	215	H4	1697261	Direct	1697261	1697261	SO_1615	280	0.92	SO_1615	Yes	Yes
19	B03	211	G7	1844897	Direct	1844897	1844897	SO_1766	139	0.05	SO_1766	Yes	Yes
19	G05	215	G2	1897092	Direct	1897092	1897092	pspF	561	0.51	SO_1806	Yes	Yes
19	F04	213	F9	2065185	Direct	2065185	2065185	SO_1959	168	0.18	SO_1959	Yes	Yes
19	B06	216	B7	2082650	Direct	2082650	2082650	SO_1978	146	0.15	SO_1978	Yes	Yes
19	A01	209	F8	2335131	Direct	2335131	2335131	yeaB	357	0.61	SO_2220	Yes	Yes
19	D10	220	E5	2347003	Direct	2347003	2347003	hrpA	1352	0.35	SO_2229	Yes	Yes
19	B10	220	B11	2371997	Probabilistic	2371997	2371997	SO_2256	55	0.09	SO_2256	Yes	Yes
19	E03	212	F2	2454517	Direct	2454517	2454517	SO_2346	394	0.45	SO_2346	Yes	Yes
19	B11	221	H2	2532631	Direct	2532631	2532631	SO_2424	1091	0.97	SO_2424	Yes	Yes
19	E05	215	F12	2646683	Direct	2646683	2646683	SO_2520	459	0.47	SO_2520	Yes	Yes
19	A02	210	G4	2663617	Direct	2663617	2663617	fadE2	226	0.09	SO_2536	Yes	Yes
19	C03	212	B12	2685112	Direct	2685112	2685112	SO_2553	101	0.12	SO_2553	Yes	Yes
19	H01	210	E11	2795262	Direct	2795262	2795262	SO_2663	378	0.56	SO_2663	Yes	Yes
19	G07	218	B12	2908907	Direct	2908907	2908907	rne	2832	0.87	SO_2785	Yes	Yes
19	G06	217	C9	2993242	Direct	2993242	2993242	arsC	18	0.05	SO_2871	Yes	Yes
19	B05	214	E10	3096355	Direct	3096355	3096355	SO_2961	6	0.02	SO_2961	Yes	Yes
19	A11	221	E12	3125995	Direct	3125995	3125995	int	258	0.2	SO_3013	Yes	Yes
19	G09	219	F9	3173007	Direct	3173007	3173007	SO_3059	294	0.19	SO_3059	Yes	Yes
19	G10	221	C6	3335157	Direct	3335157	3335157	rfaH	85	0.17	SO_3194	Yes	Yes
19	F05	215	F7	3375063	Direct	3375063	3375063	fliD	165	0.12	SO_3235	Yes	Yes
19	A10	220	A9	3404730	Direct	3404730	3404730	SO_3267	150	0.16	SO_3267	Yes	Yes
19	H09	219	G7	3494393	Direct	3494393	3494393	SO_3349	313	0.59	SO_3349	Yes	Yes
19	E01	210	B9	3626831	Direct	3626831	3626831	SO_3479	198	0.04	SO_3479	Yes	Yes
19	E06	216	C7	3800850	Direct	3800850	3800850	SO_3642	8	0	SO_3642	Yes	Yes
19	F08	218	F5	4110789	Direct	4110789	4110789	SO_3973	463	0.54	SO_3973	Yes	Yes
19	F01	210	C9	4186157	Direct	4186157	4186157	uvrA	1140	0.4	SO_4030	Yes	Yes
19	D01	209	H11	4528948	Direct	4528948	4528948	SO_4337	162	0.32	SO_4337	Yes	Yes
19	C04	213	C8	4556390	Direct	4556390	4556390	SO_4360	138	0.15	SO_4360	Yes	Yes
19	F02	211	F7	4655881	Direct	4655881	4655881	SO_4466	144	0.07	SO_4466	Yes	Yes
19	F07	218	A6	4664760	Direct	4664760	4664760	cpxP	30	0.06	SO_4476	Yes	Yes
19	H05	215	H12	4672902	Direct	4672902	4672902	shp	17	0.04	SO_4484	Yes	Yes
19	C06	216	B8	4761311	Direct	4761311	4761311	tonB	476	0.78	SO_4564	Yes	Yes
19	F06	217	C10	4842619	Direct	4842619	4842619	SO_4646	37	0.12	SO_4646	Yes	Yes
19	H08	218	H10	4897048	Direct	4897048	4897048	torF	513	0.69	SO_4694	Yes	Yes
19	B02	210	H2	4840867	Direct	4840867	4840867	SO_4812	108	0.06	SO_4812	Yes	Yes
19	C07	217	G11	5047544	Direct	5047544	5047544	SO_A0099	20	0.01	SO_A0099	Yes	Yes
19	B08	218	D9	5086550	Direct	5086550	5086550	SO_A0132	234	0.51	SO_A0132	Yes	Yes
20	A02			NA	NA	NA	-1	NA	NA	NA	Blank	No	NA
20	A08			NA	NA	NA	-1	NA	NA	NA	Blank	No	NA
20	B02			NA	NA	NA	-1	NA	NA	NA	Blank	No	NA
20	B04			NA	NA	NA	-1	NA	NA	NA	Blank	No	NA
20	B05			NA	NA	NA	-1	NA	NA	NA	Blank	No	NA
20	B07			NA	NA	NA	-1	NA	NA	NA	Blank	No	NA
20	B08			NA	NA	NA	-1	NA	NA	NA	Blank	No	NA
20	B10			NA	NA	NA	-1	NA	NA	NA	Blank	No	NA
20	C04			NA	NA	NA	-1	NA	NA	NA	Blank	No	NA
20	C05			NA	NA	NA	-1	NA	NA	NA	Blank	No	NA
20	C07			NA	NA	NA	-1	NA	NA	NA	Blank	No	NA
20	C09			NA	NA	NA	-1	NA	NA	NA	Blank	No	NA
20	C11			NA	NA	NA	-1	NA	NA	NA	Blank	No	NA
20	D07			NA	NA	NA	-1	NA	NA	NA	Blank	No	NA
20	D08			NA	NA	NA	-1	NA	NA	NA	Blank	No	NA
20	D11			NA	NA	NA	-1	NA	NA	NA	Blank	No	NA
20	E01			NA	NA	NA	-1	NA	NA	NA	Blank	No	NA
20	E03			NA	NA	NA	-1	NA	NA	NA	Blank	No	NA
20	E06			NA	NA	NA	-1	NA	NA	NA	Blank	No	NA
20	E09			NA	NA	NA	-1	NA	NA	NA	Blank	No	NA
20	G02			NA	NA	NA	-1	NA	NA	NA	Blank	No	NA
20	G03			NA	NA	NA	-1	NA	NA	NA	Blank	No	NA
20	G10			NA	NA	NA	-1	NA	NA	NA	Blank	No	NA
20	H01			NA	NA	NA	-1	NA	NA	NA	Blank	No	NA
20	H04			NA	NA	NA	-1	NA	NA	NA	Blank	No	NA
20	H08			NA	NA	NA	-1	NA	NA	NA	Blank	No	NA
20	C01	224	D5	1933127	Direct	1933127	-2	NA	NA	NA	Prediction Incorrect	No	No
20	E12	237	A8	4609721	Probabilistic	4609721	-2	NA	NA	NA	Prediction Incorrect	No	No
20	H07	232	C8	2823168	Direct	2823168	-2	NA	NA	NA	Prediction Incorrect	No	No
20	A11	235	C2	153801	Direct	153801	153801	SO_0145	136	0.36	SO_0145	Yes	Yes
20	D01	224	E9	268336	Direct	268336	268336	ccmH	123	0.26	SO_0268	Yes	Yes
20	D06	230	E8	319782	Direct	319782	319782	potE	360	0.27	SO_0313	Yes	Yes
20	B12	236	F6	360132	Direct	360132	360131	SO_0352	122	0.11	SO_0352	Yes	Yes
20	G12	237	E2	376082	Direct	376082	376082	SO_0365	395	0.28	SO_0365	Yes	Yes
20	E05	229	C8	424365	Direct	424365	424365	rhlB	635	0.48	SO_0407	Yes	Yes
20	E07	232	B10	434585	Direct	434585	434585	nadC	584	0.66	SO_0419	Yes	Yes
20	F09	233	F4	597707	Direct	597707	597707	SO_0576	131	0.09	SO_0576	Yes	Yes
20	D05	229	C3	646159	Direct	646159	646159	astD	333	0.23	SO_0619	Yes	Yes
20	F06	231	A5	650761	Direct	650761	650761	crp	619	0.97	SO_0624	Yes	Yes
20	E04	228	D10	678812	Direct	678812	678812	SO_0655	282	0.66	SO_0655	Yes	Yes
20	F04	228	D4	748496	Direct	748496	748496	SO_0733	352	0.58	SO_0733	Yes	Yes
20	F08	232	G10	928470	Direct	928470	928470	SO_0900	6	0.01	SO_0900	Yes	Yes
20	E08	232	F12	997996	Direct	997996	997996	ygdR	145	0.69	SO_0963	Yes	Yes
20	D12	237	A12	1007308	Direct	1007308	1007308	ohrA	248	0.58	SO_0976	Yes	Yes
20	E10	234	D11	1023806	Direct	1023806	1023806	SO_0990	172	0.1	SO_0990	Yes	Yes
20	A07	231	E5	1048262	Direct	1048262	1048262	nuoM	23	0.01	SO_1010	Yes	Yes
20	B01	224	C11	1111716	Direct	1111716	1111716	SO_1071	359	0.65	SO_1071	Yes	Yes
20	G06	231	C7	1125923	Direct	1125923	1125923	SO_1086	285	0.41	SO_1086	Yes	Yes
20	H05	229	G11	1320628	Direct	1320628	1320628	potG	959	0.84	SO_1271	Yes	Yes
20	G11	236	B11	1360014	Direct	1360014	1360014	SO_1309	23	0.01	SO_1309	Yes	Yes
20	A09	232	G8	1476663	Direct	1476663	1476663	SO_1418	222	0.2	SO_1418	Yes	Yes
20	E11	235	H10	1494531	Direct	1494531	1494531	dmsG	84	0.13	SO_1431	Yes	Yes
20	C03	226	F2	1536329	Direct	1536329	1536329	SO_1470	433	0.71	SO_1470	Yes	Yes
20	F07	232	B6	1633628	Direct	1633628	1633628	SO_1557	292	0.3	SO_1557	Yes	Yes
20	A01	223	G5	1791285	Direct	1791285	1791285	SO_1700	256	0.19	SO_1700	Yes	Yes
20	H06	231	D5	1815529	Direct	1815529	1815529	SO_1728	3	0.01	SO_1728	Yes	Yes
20	F12	237	E12	1913648	Direct	1913648	1913647	SO_1821	943	0.79	SO_1821	Yes	Yes
20	H09	233	H1	1973547	Direct	1973547	1973547	bcp	368	0.78	SO_1877	Yes	Yes
20	D04	228	B5	2131139	Direct	2131139	2131139	SO_2034	263	0.47	SO_2034	Yes	Yes
20	A10	233	H11	2605266	Direct	2605266	2605266	yfbQ	818	0.67	SO_2483	Yes	Yes
20	C10	234	B5	2612327	Direct	2612327	2612327	zwf	262	0.18	SO_2489	Yes	Yes
20	A04	227	D5	2644222	Direct	2644222	2644222	SO_2518	549	0.7	SO_2518	Yes	Yes
20	G05	229	E9	2651109	Direct	2651109	2651109	phyS	343	0.17	SO_2524	Yes	Yes
20	F10	234	F12	2682370	Direct	2682370	2682370	osmY	242	0.71	SO_2549	Yes	Yes
20	A06	229	H11	2782019	Direct	2782019	2782019	ppsA	218	0.09	SO_2644	Yes	Yes
20	G04	228	E8	2800184	Direct	2800184	2800184	SO_2673	427	0.7	SO_2673	Yes	Yes
20	F05	229	D5	2812604	Direct	2812604	2812604	gpL	696	0.47	SO_2693	Yes	Yes
20	H02	226	C5	2885720	Direct	2885720	2885720	SO_2763	52	0.06	SO_2763	Yes	Yes
20	H10	234	H11	2976488	Direct	2976488	2976488	hypR	302	0.45	SO_2852	Yes	Yes
20	F01	224	G11	3054896	Direct	3054896	3054896	gltS	63	0.05	SO_2923	Yes	Yes
20	G01	224	G9	3114570	Direct	3114570	3114570	SO_2991	67	0.16	SO_2991	Yes	Yes
20	B03	226	E2	3128075	Probabilistic	3128075	3128075	yciO	558	0.9	SO_3016	Yes	Yes
20	B11	235	D11	3159392	Direct	3159392	3159392	SO_3047	50	0.1	SO_3047	Yes	Yes
20	A03	226	D10	3245927	Direct	3245927	3245927	SO_3118	77	0.11	SO_3118	Yes	Yes
20	C06	230	D7	3314139	Direct	3314139	3314139	wbpQ	143	0.07	SO_3175	Yes	Yes
20	H11	236	C8	3333261	Direct	3333261	3333261	wza	812	0.29	SO_3193	Yes	Yes
20	F11	236	A3	3386417	Direct	3386417	3386417	flgE	588	0.43	SO_3247	Yes	Yes
20	F02	225	H3	3523079	Direct	3523079	3523079	phrB	457	0.3	SO_3384	Yes	Yes
20	C08	232	F1	3559203	Direct	3559203	3559203	SO_3418	17	0.05	SO_3418	Yes	Yes
20	A12	236	D1	3592975	Direct	3592975	3592975	SO_3449	272	0.36	SO_3449	Yes	Yes
20	D09	233	C1	3622360	Direct	3622360	3622360	SO_3476	178	0.53	SO_3476	Yes	Yes
20	B06	230	D11	3645846	Direct	3645846	3645845	SO_3495	33	0.08	SO_3495	Yes	Yes
20	G08	232	G2	4102968	Direct	4102968	4102968	rpoN	855	0.58	SO_3961	Yes	Yes
20	C02	225	F2	4365762	Direct	4365762	4365762	hutG	256	0.24	SO_4198	Yes	Yes
20	D03	226	H11	4403925	Direct	4403925	4403925	mraZ	311	0.68	SO_4228	Yes	Yes
20	F03	227	A6	4468148	Direct	4468148	4468148	SO_4288	46	0.07	SO_4288	Yes	Yes
20	D02	225	G6	4570827	Probabilistic	4570827	4570826	SO_4377	64	0.03	SO_4377	Yes	Yes
20	D10	234	D1	4592520	Direct	4592520	4592520	SO_4399	7	0.01	SO_4399	Yes	Yes
20	C12	236	H2	4714524	Direct	4714524	4714524	SO_4520	109	0.08	SO_4520	Yes	Yes
20	H03	227	D2	4738725	Direct	4738725	4738724	SO_4539	231	0.05	SO_4539	Yes	Yes
20	H12	237	F9	4759386	Direct	4759386	4759386	SO_4562	270	0.6	SO_4562	Yes	Yes
20	B09	233	A6	4827468	Direct	4827468	4827468	tex	9	0	SO_4629	Yes	Yes
20	E02	225	G9	4860957	Direct	4860957	4860957	SO_4661	280	0.27	SO_4661	Yes	Yes
20	A05	228	G6	4913672	Direct	4913672	4913672	SO_4711	603	0.51	SO_4711	Yes	Yes
20	G07	232	C3	2456963	Direct	2456963	2456963	SO_t042	20	0.27	SO_t042	Yes	Yes
20	G09	233	F6	3567745	Direct	3567745	3567745	SO_t088	8	0.11	SO_t088	Yes	Yes
21	A03			NA	NA	NA	-1	NA	NA	NA	Blank	No	NA
21	A08			NA	NA	NA	-1	NA	NA	NA	Blank	No	NA
21	B02			NA	NA	NA	-1	NA	NA	NA	Blank	No	NA
21	B04			NA	NA	NA	-1	NA	NA	NA	Blank	No	NA
21	B09			NA	NA	NA	-1	NA	NA	NA	Blank	No	NA
21	C02			NA	NA	NA	-1	NA	NA	NA	Blank	No	NA
21	C05			NA	NA	NA	-1	NA	NA	NA	Blank	No	NA
21	C07			NA	NA	NA	-1	NA	NA	NA	Blank	No	NA
21	C09			NA	NA	NA	-1	NA	NA	NA	Blank	No	NA
21	C11			NA	NA	NA	-1	NA	NA	NA	Blank	No	NA
21	D12			NA	NA	NA	-1	NA	NA	NA	Blank	No	NA
21	E04			NA	NA	NA	-1	NA	NA	NA	Blank	No	NA
21	E06			NA	NA	NA	-1	NA	NA	NA	Blank	No	NA
21	E08			NA	NA	NA	-1	NA	NA	NA	Blank	No	NA
21	E11			NA	NA	NA	-1	NA	NA	NA	Blank	No	NA
21	F06			NA	NA	NA	-1	NA	NA	NA	Blank	No	NA
21	F07			NA	NA	NA	-1	NA	NA	NA	Blank	No	NA
21	F10			NA	NA	NA	-1	NA	NA	NA	Blank	No	NA
21	F11			NA	NA	NA	-1	NA	NA	NA	Blank	No	NA
21	G01			NA	NA	NA	-1	NA	NA	NA	Blank	No	NA
21	G03			NA	NA	NA	-1	NA	NA	NA	Blank	No	NA
21	G04			NA	NA	NA	-1	NA	NA	NA	Blank	No	NA
21	H01			NA	NA	NA	-1	NA	NA	NA	Blank	No	NA
21	H02			NA	NA	NA	-1	NA	NA	NA	Blank	No	NA
21	H06			NA	NA	NA	-1	NA	NA	NA	Blank	No	NA
21	H09			NA	NA	NA	-1	NA	NA	NA	Blank	No	NA
21	H12			NA	NA	NA	-1	NA	NA	NA	Blank	No	NA
21	D07	244	F2	3717591	Direct	3717591	-2	NA	NA	NA	Prediction Incorrect	No	No
21	G09	247	D5	4656381	Direct	4656381	-2	NA	NA	NA	Prediction Incorrect	No	No
21	G08	246	D7	80590	Direct	80590	80590	SO_0068	19	0.08	SO_0068	Yes	Yes
21	A10	247	E1	95579	Direct	95579	95579	mtnC	249	0.37	SO_0084	Yes	Yes
21	F03	240	E11	131794	Direct	131794	131794	SO_0122	531	0.85	SO_0122	Yes	Yes
21	A12	250	D2	159169	Direct	159169	159169	SO_0150	7	0.01	SO_0150	Yes	Yes
21	F09	247	C11	179595	Direct	179595	179595	gspK	208	0.21	SO_0173	Yes	Yes
21	D08	245	H2	184349	Direct	184349	184349	phyH	44	0.02	SO_0180	Yes	Yes
21	A04	241	B12	200374	Direct	200374	200373	nudE	79	0.14	SO_0190	Yes	Yes
21	F12	251	D5	264790	Direct	264790	264790	ccmI	482	0.39	SO_0265	Yes	Yes
21	A05	242	C12	355579	Direct	355579	355579	SO_0348	23	0.03	SO_0348	Yes	Yes
21	G11	250	B12	508337	Direct	508337	508337	sirD	592	0.63	SO_0484	Yes	Yes
21	B01	237	G8	528245	Direct	528245	528245	SO_0501	181	0.28	SO_0501	Yes	Yes
21	F02	239	E6	536234	Direct	536234	536234	accB	242	0.53	SO_0511	Yes	Yes
21	G07	245	A10	551400	Probabilistic	551400	551400	SO_0528	526	0.59	SO_0528	Yes	Yes
21	F05	242	G4	876550	Direct	876550	876550	attH	648	0.51	SO_0855	Yes	Yes
21	C03	239	H10	912149	Direct	912149	912149	SO_0882	1298	0.81	SO_0882	Yes	Yes
21	E10	248	E1	988398	Direct	988398	988398	recJ	46	0.03	SO_0952	Yes	Yes
21	B08	245	G7	990381	Direct	990381	990381	SO_0953	261	0.79	SO_0953	Yes	Yes
21	E03	240	D5	1015178	Direct	1015178	1015178	SO_0987	77	0.05	SO_0987	Yes	Yes
21	E07	244	G12	1196229	Direct	1196229	1196229	SO_1153	127	0.15	SO_1153	Yes	Yes
21	D01	238	A11	1256885	Probabilistic	1256885	1256885	pnpA	2064	0.98	SO_1209	Yes	Yes
21	B03	239	G9	1313520	Direct	1313520	1313520	puuR	89	0.16	SO_1265	Yes	Yes
21	G10	249	C9	1383788	Direct	1383788	1383788	yhcC	403	0.43	SO_1326	Yes	Yes
21	A02	238	F6	1396788	Direct	1396788	1396788	SO_1339	161	0.65	SO_1339	Yes	Yes
21	G02	239	F7	1419961	Direct	1419961	1419961	hcr	20	0.02	SO_1364	Yes	Yes
21	D06	243	D4	1436026	Direct	1436026	1436026	SO_1378	458	0.82	SO_1378	Yes	Yes
21	G12	251	E5	1565426	Direct	1565426	1565426	glgP	660	0.26	SO_1496	Yes	Yes
21	H10	249	D7	1867985	Direct	1867985	1867985	mtrE	255	0.12	SO_1781	Yes	Yes
21	B06	243	A6	2100463	Direct	2100463	2100463	ushA	471	0.28	SO_2001	Yes	Yes
21	C01	237	G9	2144540	Direct	2144540	2144540	SO_2046	117	0.25	SO_2046	Yes	Yes
21	C10	248	C5	2151445	Direct	2151445	2151445	SO_2052	57	0.04	SO_2052	Yes	Yes
21	D02	239	C11	2286848	Direct	2286848	2286847	yejM	1115	0.62	SO_2175	Yes	Yes
21	H05	242	H11	2427867	Direct	2427867	2427867	SO_2317	2970	0.8	SO_2317	Yes	Yes
21	A09	246	G4	2469407	Direct	2469407	2469407	ccoQ	6	0.03	SO_2362	Yes	Yes
21	B12	250	E2	2469874	Direct	2469874	2469874	ccoO	177	0.28	SO_2363	Yes	Yes
21	E02	239	E2	2474364	Direct	2474364	2474364	SO_2367	16	0.01	SO_2367	Yes	Yes
21	E12	251	D4	2562054	Direct	2562054	2562054	SO_2446	155	0.15	SO_2446	Yes	Yes
21	E05	242	F5	2562691	Probabilistic	2562691	2562691	yqfA	171	0.25	SO_2447	Yes	Yes
21	G05	242	H10	2564439	Direct	2564439	2564439	trmK	305	0.4	SO_2449	Yes	Yes
21	F04	241	F4	2602681	Direct	2602681	2602681	SO_2481	1033	0.75	SO_2481	Yes	Yes
21	B05	242	C4	2686472	Direct	2686472	2686472	lptF	92	0.11	SO_2555	Yes	Yes
21	D11	249	H1	2753187	Direct	2753187	2753187	udk	242	0.38	SO_2617	Yes	Yes
21	D10	248	D8	2764191	Direct	2764191	2764191	cspD	90	0.44	SO_2628	Yes	Yes
21	G06	243	H10	2797190	Direct	2797190	2797190	gemA	380	0.71	SO_2667	Yes	Yes
21	H07	245	C7	2966816	Direct	2966816	2966816	SO_2847	670	0.75	SO_2847	Yes	Yes
21	A06	243	A10	2984478	Direct	2984478	2984478	SO_2860	611	0.98	SO_2860	Yes	Yes
21	E09	247	A4	3033413	Direct	3033413	3033413	SO_2906	278	0.28	SO_2906	Yes	Yes
21	D03	240	D11	3090221	Direct	3090221	3090221	M	257	0.77	SO_2952	Yes	Yes
21	D04	241	D3	3383703	Direct	3383703	3383703	flgH	213	0.32	SO_3243	Yes	Yes
21	D05	242	E12	3558424	Direct	3558424	3558424	slyD	99	0.15	SO_3417	Yes	Yes
21	F08	246	B7	3629453	Direct	3629453	3629452	SO_3481	514	0.65	SO_3481	Yes	Yes
[truncated: 9,245 more rows]
