# Supplementary material for: Rapid construction of a whole-genome transposon insertion collection for Shewanella oneidensis by Knockout Sudoku
Source: Nat Commun. 2016 Nov 10;7:13270. doi: 10.1038/ncomms13270 (PMC5109470; doi:10.1038/ncomms13270)
Supplement: Supplementary Data 5 — Primers used in this study. [file ncomms13270-s6.xlsx]

## Sheet: Sheet 1 - Primers Used in this 
Primer Name	Primer Sequence	Comment
HimarFRTSeq2	GGGAATCATTTGAAGGTTGGT	2nd step primer for hemi-nested PCR reaction to verify location inference predictions.
CEKG4	GGCCACGCGTCGACTAGTAC	2nd step primer for hemi-nested PCR reaction to verify location inference predictions.
HimarSeq2	GGGTTGAGTGTTGTTCCAGT	1st step Himar transposon specific primer for hemi-nested PCR reaction to verify location inference predictions.
CEKG2C	GGCCACGCGTCGACTAGTACNNNNNNNNNNGATAT	1st step semi-random primer for hemi-nested PCR reaction to verify location inference predictions.
CEKG2D	GGCCACGCGTCGACTAGTACNNNNNNNNNNACGC	1st step semi-random primer for hemi-nested PCR reaction to verify location inference predictions.
HimarSeq1.2	GGTTGGTACTATATAAAAATAATATGCATTTAATACTAG	1st step Himar transposon specific primer for hemi-nested PCR reaction to generate pool amplicon libraries.
CEKG2C-IllR2	GAGTTCAGACGTGTGCTCTTCCGATCTNNNNNNNNNNGATAT	1st step semi-random primer with Illumina adaptor sequences for hemi-nested PCR reaction to generate pool amplicon libraries.
CEKG2D-IllR2	GAGTTCAGACGTGTGCTCTTCCGATCTNNNNNNNNNNACGC	1st step semi-random primer with Illumina adaptor sequences for hemi-nested PCR reaction to generate pool amplicon libraries.
HimarSeq2.4-4N	AATGATACGGCGACCACCGAGATCTACACTCTTTCCCTACACGACGCTCTTCCGATCTNNNNGGACTTATCAGCCAACCTGT	2nd step transposon specific primer for hemi-nested PCR reaction to generate pool amplicon libraries.
HimarSeq2.4-5N	AATGATACGGCGACCACCGAGATCTACACTCTTTCCCTACACGACGCTCTTCCGATCTNNNNNGGACTTATCAGCCAACCTGT	2nd step transposon specific primer for hemi-nested PCR reaction to generate pool amplicon libraries.
HimarSeq2.4-6N	AATGATACGGCGACCACCGAGATCTACACTCTTTCCCTACACGACGCTCTTCCGATCTNNNNNNGGACTTATCAGCCAACCTGT	2nd step transposon specific primer for hemi-nested PCR reaction to generate pool amplicon libraries.
HimarSeq2.4-7N	AATGATACGGCGACCACCGAGATCTACACTCTTTCCCTACACGACGCTCTTCCGATCTNNNNNNNGGACTTATCAGCCAACCTGT	2nd step transposon specific primer for hemi-nested PCR reaction to generate pool amplicon libraries.
R2-BC-Adaptor_01	CAAGCAGAAGACGGCATACGAGATAACGATGGGTGACTGGAGTTCAGACGTGTGCTCTT	2nd step barcoding primer for heme-nested PCR reaction to generate pool amplicon libraries. Underlined text is barcode sequence that replaces standard Illumina index sequence. Additional sequence adds Illumina index read primer and flow cell binding sequences and himar binding sequences.
R2-BC-Adaptor_02	CAAGCAGAAGACGGCATACGAGATAAGCGCAAGTGACTGGAGTTCAGACGTGTGCTCTT	“”
R2-BC-Adaptor_03	CAAGCAGAAGACGGCATACGAGATAATTGCCGGTGACTGGAGTTCAGACGTGTGCTCTT	“"
R2-BC-Adaptor_04	CAAGCAGAAGACGGCATACGAGATACAGCTCAGTGACTGGAGTTCAGACGTGTGCTCTT	“”
R2-BC-Adaptor_05	CAAGCAGAAGACGGCATACGAGATACCTTGGAGTGACTGGAGTTCAGACGTGTGCTCTT	“"
R2-BC-Adaptor_06	CAAGCAGAAGACGGCATACGAGATACGAAGGTGTGACTGGAGTTCAGACGTGTGCTCTT	“”
R2-BC-Adaptor_07	CAAGCAGAAGACGGCATACGAGATACGAGATGGTGACTGGAGTTCAGACGTGTGCTCTT	“"
R2-BC-Adaptor_08	CAAGCAGAAGACGGCATACGAGATACGTCAACGTGACTGGAGTTCAGACGTGTGCTCTT	“”
R2-BC-Adaptor_09	CAAGCAGAAGACGGCATACGAGATACGTTCCTGTGACTGGAGTTCAGACGTGTGCTCTT	“"
R2-BC-Adaptor_10	CAAGCAGAAGACGGCATACGAGATACTCGAGTGTGACTGGAGTTCAGACGTGTGCTCTT	“”
R2-BC-Adaptor_11	CAAGCAGAAGACGGCATACGAGATACTGACTGGTGACTGGAGTTCAGACGTGTGCTCTT	“"
R2-BC-Adaptor_12	CAAGCAGAAGACGGCATACGAGATAGACCACTGTGACTGGAGTTCAGACGTGTGCTCTT	“”
R2-BC-Adaptor_13	CAAGCAGAAGACGGCATACGAGATAGACTGTCGTGACTGGAGTTCAGACGTGTGCTCTT	“"
R2-BC-Adaptor_14	CAAGCAGAAGACGGCATACGAGATAGAGACACGTGACTGGAGTTCAGACGTGTGCTCTT	“”
R2-BC-Adaptor_15	CAAGCAGAAGACGGCATACGAGATAGCAGAACGTGACTGGAGTTCAGACGTGTGCTCTT	“"
R2-BC-Adaptor_16	CAAGCAGAAGACGGCATACGAGATAGCATCGTGTGACTGGAGTTCAGACGTGTGCTCTT	“”
R2-BC-Adaptor_17	CAAGCAGAAGACGGCATACGAGATAGGTGTTCGTGACTGGAGTTCAGACGTGTGCTCTT	“"
R2-BC-Adaptor_18	CAAGCAGAAGACGGCATACGAGATAGTCTCAGGTGACTGGAGTTCAGACGTGTGCTCTT	“”
R2-BC-Adaptor_19	CAAGCAGAAGACGGCATACGAGATAGTGGACAGTGACTGGAGTTCAGACGTGTGCTCTT	“"
R2-BC-Adaptor_20	CAAGCAGAAGACGGCATACGAGATATATCGGCGTGACTGGAGTTCAGACGTGTGCTCTT	“”
R2-BC-Adaptor_21	CAAGCAGAAGACGGCATACGAGATATCGCCTTGTGACTGGAGTTCAGACGTGTGCTCTT	“"
R2-BC-Adaptor_22	CAAGCAGAAGACGGCATACGAGATATGCGGTTGTGACTGGAGTTCAGACGTGTGCTCTT	“”
R2-BC-Adaptor_23	CAAGCAGAAGACGGCATACGAGATATGCTTCCGTGACTGGAGTTCAGACGTGTGCTCTT	“"
R2-BC-Adaptor_24	CAAGCAGAAGACGGCATACGAGATATGGAAGCGTGACTGGAGTTCAGACGTGTGCTCTT	“”
R2-BC-Adaptor_25	CAAGCAGAAGACGGCATACGAGATCAACCTTCGTGACTGGAGTTCAGACGTGTGCTCTT	“"
R2-BC-Adaptor_26	CAAGCAGAAGACGGCATACGAGATCAACTGCAGTGACTGGAGTTCAGACGTGTGCTCTT	“”
R2-BC-Adaptor_27	CAAGCAGAAGACGGCATACGAGATCACACTCTGTGACTGGAGTTCAGACGTGTGCTCTT	“"
R2-BC-Adaptor_28	CAAGCAGAAGACGGCATACGAGATCACTTCACGTGACTGGAGTTCAGACGTGTGCTCTT	“”
R2-BC-Adaptor_29	CAAGCAGAAGACGGCATACGAGATCAGAGACAGTGACTGGAGTTCAGACGTGTGCTCTT	“"
R2-BC-Adaptor_30	CAAGCAGAAGACGGCATACGAGATCAGTAGAGGTGACTGGAGTTCAGACGTGTGCTCTT	“”
R2-BC-Adaptor_31	CAAGCAGAAGACGGCATACGAGATCAGTCTGAGTGACTGGAGTTCAGACGTGTGCTCTT	“"
R2-BC-Adaptor_32	CAAGCAGAAGACGGCATACGAGATCATCGTAGGTGACTGGAGTTCAGACGTGTGCTCTT	“”
R2-BC-Adaptor_33	CAAGCAGAAGACGGCATACGAGATCATGCATGGTGACTGGAGTTCAGACGTGTGCTCTT	“"
R2-BC-Adaptor_34	CAAGCAGAAGACGGCATACGAGATCCGGTTAAGTGACTGGAGTTCAGACGTGTGCTCTT	“”
R2-BC-Adaptor_35	CAAGCAGAAGACGGCATACGAGATCCTACGTTGTGACTGGAGTTCAGACGTGTGCTCTT	“"
R2-BC-Adaptor_36	CAAGCAGAAGACGGCATACGAGATCCTTAAGGGTGACTGGAGTTCAGACGTGTGCTCTT	“”
R2-BC-Adaptor_37	CAAGCAGAAGACGGCATACGAGATCGAATACCGTGACTGGAGTTCAGACGTGTGCTCTT	“"
R2-BC-Adaptor_38	CAAGCAGAAGACGGCATACGAGATCGATCCTTGTGACTGGAGTTCAGACGTGTGCTCTT	“”
R2-BC-Adaptor_39	CAAGCAGAAGACGGCATACGAGATCGCCATAAGTGACTGGAGTTCAGACGTGTGCTCTT	“"
R2-BC-Adaptor_40	CAAGCAGAAGACGGCATACGAGATCGTACCAAGTGACTGGAGTTCAGACGTGTGCTCTT	“”
R2-BC-Adaptor_41	CAAGCAGAAGACGGCATACGAGATCTAGAGGAGTGACTGGAGTTCAGACGTGTGCTCTT	“"
R2-BC-Adaptor_42	CAAGCAGAAGACGGCATACGAGATCTAGGTACGTGACTGGAGTTCAGACGTGTGCTCTT	“”
R2-BC-Adaptor_43	CAAGCAGAAGACGGCATACGAGATCTCTGACTGTGACTGGAGTTCAGACGTGTGCTCTT	“"
R2-BC-Adaptor_44	CAAGCAGAAGACGGCATACGAGATCTGATGTGGTGACTGGAGTTCAGACGTGTGCTCTT	“”
R2-BC-Adaptor_45	CAAGCAGAAGACGGCATACGAGATCTTCAGCTGTGACTGGAGTTCAGACGTGTGCTCTT	“"
R2-BC-Adaptor_46	CAAGCAGAAGACGGCATACGAGATGAACACGAGTGACTGGAGTTCAGACGTGTGCTCTT	“”
R2-BC-Adaptor_47	CAAGCAGAAGACGGCATACGAGATGAAGCAACGTGACTGGAGTTCAGACGTGTGCTCTT	“"
R2-BC-Adaptor_48	CAAGCAGAAGACGGCATACGAGATGAAGGTTGGTGACTGGAGTTCAGACGTGTGCTCTT	“”
R2-BC-Adaptor_49	CAAGCAGAAGACGGCATACGAGATGACTCAGTGTGACTGGAGTTCAGACGTGTGCTCTT	“"
R2-BC-Adaptor_50	CAAGCAGAAGACGGCATACGAGATGAGAAGTCGTGACTGGAGTTCAGACGTGTGCTCTT	“”
R2-BC-Adaptor_51	CAAGCAGAAGACGGCATACGAGATGATGAGCAGTGACTGGAGTTCAGACGTGTGCTCTT	“"
R2-BC-Adaptor_52	CAAGCAGAAGACGGCATACGAGATGATGTCGTGTGACTGGAGTTCAGACGTGTGCTCTT	“”
R2-BC-Adaptor_53	CAAGCAGAAGACGGCATACGAGATGCAACCTAGTGACTGGAGTTCAGACGTGTGCTCTT	“"
R2-BC-Adaptor_54	CAAGCAGAAGACGGCATACGAGATGCAATTCGGTGACTGGAGTTCAGACGTGTGCTCTT	“”
R2-BC-Adaptor_55	CAAGCAGAAGACGGCATACGAGATGCCGTAATGTGACTGGAGTTCAGACGTGTGCTCTT	“"
R2-BC-Adaptor_56	CAAGCAGAAGACGGCATACGAGATGCGCATATGTGACTGGAGTTCAGACGTGTGCTCTT	“”
R2-BC-Adaptor_57	CAAGCAGAAGACGGCATACGAGATGCTAGCATGTGACTGGAGTTCAGACGTGTGCTCTT	“"
R2-BC-Adaptor_58	CAAGCAGAAGACGGCATACGAGATGCTTGGTAGTGACTGGAGTTCAGACGTGTGCTCTT	“”
R2-BC-Adaptor_59	CAAGCAGAAGACGGCATACGAGATGGAAGGAAGTGACTGGAGTTCAGACGTGTGCTCTT	“"
R2-BC-Adaptor_60	CAAGCAGAAGACGGCATACGAGATGGATAAGCGTGACTGGAGTTCAGACGTGTGCTCTT	“”
R2-BC-Adaptor_61	CAAGCAGAAGACGGCATACGAGATGGCGAATAGTGACTGGAGTTCAGACGTGTGCTCTT	“"
R2-BC-Adaptor_62	CAAGCAGAAGACGGCATACGAGATGGTATTGCGTGACTGGAGTTCAGACGTGTGCTCTT	“”
R2-BC-Adaptor_63	CAAGCAGAAGACGGCATACGAGATGGTTATCGGTGACTGGAGTTCAGACGTGTGCTCTT	“"
R2-BC-Adaptor_64	CAAGCAGAAGACGGCATACGAGATGGTTCGATGTGACTGGAGTTCAGACGTGTGCTCTT	“”
