# Supplementary material for: Rapid construction of a whole-genome transposon insertion collection for Shewanella oneidensis by Knockout Sudoku
Source: Nat Commun. 2016 Nov 10;7:13270. doi: 10.1038/ncomms13270 (PMC5109470; doi:10.1038/ncomms13270)
Supplement: Supplementary Data 6 — AQDS reduction rates for selected mutants. [file ncomms13270-s7.xlsx]

## Sheet: Sheet 1
Mutant	AQDS Reduction Rate (Pixel Intensity Units per Hour)	Inferred AQDS Reduction Rate (nanoMoles per Hour)	AQDS Reduction Rate Relative to Wild-type
Blank	0.28 ± 0.07	0.72 ± 0.18	0.022 ± 0.005
Quasi WT	13.35 ± 0.58	33.22 ± 0.82	1.000 ± 0.025
ΔccmA	1.50 ± 0.47	3.96 ± 1.25	0.119 ± 0.037
ΔccmB	1.79 ± 0.20	3.79 ± 0.42	0.114 ± 0.013
ΔccmC	1.42 ± 0.11	3.52 ± 0.27	0.106 ± 0.008
ΔccmE	0.49 ± 0.01	1.28 ± 0.03	0.039 ± 0.001
ΔccmG	1.35 ± 0.19	3.23 ± 0.45	0.097 ± 0.014
ΔccmH	14.08 ± 0.77	30.20 ± 1.64	0.909 ± 0.049
ΔccmI	14.10 ± 1.33	29.50 ± 2.78	0.888 ± 0.084
ΔcymA	9.25 ± 0.17	23.26 ± 0.43	0.700 ± 0.013
ΔdmsA	13.74 ± 0.84	32.92 ± 2.01	0.991 ± 0.060
ΔdmsB	13.50 ± 1.18	33.36 ± 2.92	1.004 ± 0.088
ΔdmsE	13.21 ± 0.74	32.84 ± 1.83	0.988 ± 0.055
ΔdmsF	13.02 ± 1.18	32.44 ± 2.94	0.977 ± 0.088
ΔdmsG	13.73 ± 2.57	34.34 ± 6.43	1.034 ± 0.194
ΔgspA	12.91 ± 2.35	33.47 ± 6.09	1.007 ± 0.183
ΔgspB	14.33 ± 2.95	37.68 ± 7.76	1.134 ± 0.233
ΔgspC	2.44 ± 0.53	6.38 ± 1.39	0.192 ± 0.042
ΔgspD	11.59 ± 8.55	28.76 ± 21.23	0.866 ± 0.639
ΔgspE	2.01 ± 0.34	5.66 ± 0.97	0.170 ± 0.029
ΔgspF	2.09 ± 0.23	5.71 ± 0.62	0.172 ± 0.019
ΔgspG	9.16 ± 0.78	19.76 ± 1.69	0.595 ± 0.051
ΔgspH	10.34 ± 1.21	27.51 ± 3.21	0.828 ± 0.097
ΔgspK	14.86 ± 0.95	31.68 ± 2.03	0.953 ± 0.061
ΔgspM	8.39 ± 0.34	21.90 ± 0.89	0.659 ± 0.027
ΔgspN	6.08 ± 1.28	15.60 ± 3.29	0.470 ± 0.099
ΔhyaA	4.20 ± 0.21	10.47 ± 0.51	0.315 ± 0.015
ΔhyaB	3.20 ± 0.30	8.48 ± 0.80	0.255 ± 0.024
ΔhyaC	7.89 ± 0.51	19.09 ± 1.24	0.574 ± 0.037
ΔhyaD	6.89 ± 3.82	16.87 ± 9.37	0.508 ± 0.282
ΔhyaE	6.40 ± 0.69	13.38 ± 1.45	0.403 ± 0.044
ΔhypA	5.89 ± 0.25	14.43 ± 0.61	0.434 ± 0.018
ΔhypB	5.53 ± 0.69	13.74 ± 1.71	0.414 ± 0.052
ΔhypC	5.09 ± 0.30	12.77 ± 0.76	0.384 ± 0.023
ΔhypD	4.37 ± 0.33	11.54 ± 0.87	0.347 ± 0.026
ΔhypE	5.11 ± 1.68	12.45 ± 4.08	0.375 ± 0.123
ΔhypF	5.69 ± 0.61	13.93 ± 1.49	0.419 ± 0.045
ΔmenA	1.43 ± 0.25	2.94 ± 0.51	0.089 ± 0.015
ΔmenB	1.73 ± 1.00	4.19 ± 2.42	0.126 ± 0.073
ΔmenC	1.68 ± 0.27	4.44 ± 0.71	0.134 ± 0.021
ΔmenD	1.84 ± 1.25	4.61 ± 3.13	0.139 ± 0.094
ΔmenE	1.61 ± 0.42	4.08 ± 1.08	0.123 ± 0.032
ΔmenF	1.67 ± 0.14	4.03 ± 0.33	0.121 ± 0.010
ΔmenH	9.54 ± 0.26	24.71 ± 0.68	0.744 ± 0.020
ΔmtrA	10.67 ± 0.79	26.55 ± 1.97	0.799 ± 0.059
ΔmtrB	5.58 ± 1.14	13.85 ± 2.83	0.417 ± 0.085
ΔmtrC	11.11 ± 0.23	27.40 ± 0.56	0.825 ± 0.017
ΔmtrD	12.98 ± 0.24	32.24 ± 0.60	0.970 ± 0.018
ΔmtrE	13.59 ± 0.37	35.25 ± 0.96	1.061 ± 0.029
ΔmtrF	13.50 ± 0.81	35.25 ± 2.11	1.061 ± 0.064
ΔomcA	14.47 ± 2.05	36.13 ± 5.12	1.087 ± 0.154
ΔsirA	12.28 ± 0.81	31.50 ± 2.08	0.948 ± 0.063
ΔsirB	14.25 ± 3.09	31.58 ± 6.84	0.951 ± 0.206
ΔsirC	13.86 ± 0.51	30.73 ± 1.13	0.925 ± 0.034
ΔsirD	12.97 ± 0.20	32.35 ± 0.51	0.974 ± 0.015
ΔsirE	12.64 ± 1.86	31.92 ± 4.70	0.961 ± 0.141
ΔsirF	14.60 ± 2.92	37.30 ± 7.46	1.123 ± 0.225
ΔsirG	13.46 ± 1.21	29.09 ± 2.61	0.876 ± 0.078
ΔsirH	13.16 ± 0.96	33.09 ± 2.43	0.996 ± 0.073
ΔtorA	13.13 ± 2.40	32.95 ± 6.03	0.992 ± 0.181
ΔtorC	12.80 ± 0.11	32.28 ± 0.27	0.972 ± 0.008
ΔtorD	13.58 ± 1.63	28.69 ± 3.43	0.863 ± 0.103
ΔtorF	13.10 ± 4.21	32.85 ± 10.57	0.989 ± 0.318
ΔtorR	14.05 ± 6.83	35.63 ± 17.32	1.072 ± 0.521
ΔtorS	12.91 ± 0.73	31.66 ± 1.79	0.953 ± 0.054
ΔtorT	13.16 ± 1.28	28.32 ± 2.75	0.852 ± 0.083
